# Supplementary material for: Interpreting Metabolomic Profiles using Unbiased Pathway Models
Source: PLoS Comput Biol. 2010 Feb 26;6(2):e1000692. doi: 10.1371/journal.pcbi.1000692 (PMC2829050; doi:10.1371/journal.pcbi.1000692)
Supplement: Table S1 — Metabolite profiles for NGT and IGT groups. Recon 1 symbols and names for measured metabolites are listed alongside magnitude (fraction of baseline) and significance (p-value) of change in abundance after glucose challenge. Metabolite abundances pre- and post- glucose challenge are also provided in separate tabs for the NGT and IGT groups. (0.13 MB XLS) [file pcbi.1000692.s001.xls]

## Sheet: NGT
Symbol	Name	p.value	fractional change in abundance after glucose challenge
val-L	L-Valine	1.30706e-05	-0.140354
trp-L	L-Tryptophan	1.30706e-05	-0.176629
phe-L	L-Phenylalanine	1.30706e-05	-0.235907
orn	Ornithine	1.30706e-05	-0.239981
met-L	L-Methionine	1.30706e-05	-0.283938
ile-L/leu-L	L-Isoleucine/L-Leucine	1.30706e-05	-0.309541
tyr-L	L-Tyrosine	1.30706e-05	-0.32012
citr-L	L-Citrulline	1.30706e-05	-0.366067
glyc	Glycerol	1.30706e-05	-0.563254
thr-L	L-Threonine	2.12541e-05	-0.211429
hom-L	L-Homoserine	2.12541e-05	-0.222551
dmgly	N,N-Dimethylglycine	2.39594e-05	-0.163107
srtn	Serotonin	2.39594e-05	-0.347213
ser-L	L-Serine	2.69904e-05	-0.167856
pro-L	L-Proline	4.1315e-05	-0.0928765
glu-L	L-Glutamate	6.09429e-05	-0.149254
xan	Xanthine	6.09429e-05	-0.387173
asp-L	L-Aspartate	0.000148315	-0.193849
glyb	Glycine betaine	0.000215599	0.0961076
lys-L	L-Lysine	0.000227586	-0.113981
glyc3p	Glycerol 3-phosphate	0.000227586	0.563854
gdchola	glycochenodeoxycholate	0.000280761	2.05508
tdchola	taurochenodeoxycholate	0.000417809	2.53233
akg	2-Oxoglutarate	0.000709933	0.188834
pydxn	Pyridoxine	0.000848535	-0.133662
lac-L	L-Lactate	0.00113099	0.291735
r5p/r1p/ru5p-D	alpha-D-Ribose 5-phosphate/D-Ribulose 5-phosphate/D-Ribose-1-phosphate	0.00146447	0.410336
his-L	L-Histidine	0.00180115	-0.0911758
gchola	glycocholate	0.00282917	1.74011
ncam	Nicotinamide	0.00416068	-0.215665
crtn	Creatinine	0.0043427	-0.0679601
asn-L	L-Asparagine	0.00606022	-0.228165
pyr	Pyruvate	0.00657577	0.190956
crn	L-Carnitine	0.0143441	0.145347
3aib	L-3-Amino-isobutanoate	0.0144736	-0.157823
gln-L	L-Glutamine	0.0596348	-0.052689
creat	Creatine	0.0596348	0.0940983
cit/icit	Citrate/Isocitrate	0.0633714	0.0603898
lcts	Lactose	0.0672993	0.0729358
fum	Fumarate	0.0703439	-0.0567786
arg-L	L-Arginine	0.0850618	-0.0843856
prostge2	Prostaglandin E2	0.0891146	0.310122
orot	Orotate	0.0952704	0.0726876
hxan	Hypoxanthine	0.106438	0.491379
orot5p	Orotidine 5'-phosphate	0.106465	0.0353739
4pyrdx	4-Pyridoxate	0.131865	-0.0932292
thmpp	Thiamine diphosphate	0.140275	-0.179771
cysam	Cysteamine	0.153849	-0.0887432
grdp	Geranyl diphosphate	0.169985	-0.112153
cys-L	L-Cysteine	0.169985	-0.17333
atp	ATP	0.185144	-0.23159
sbt-D	D-Sorbitol	0.187357	-0.0490621
chol	Choline	0.196519	0.0403675
malcoa	Malonyl-CoA	0.217317	-0.198098
quln	Quinolinate	0.225968	-0.0806944
ahcys	S-Adenosyl-L-homocysteine	0.247639	0.294357
ura	Uracil	0.255832	0.11144
xtsn	Xanthosine	0.271332	-0.126243
urate	Urate	0.281804	-0.031784
duri	Deoxyuridine	0.283977	0.0820465
5hoxindoa	5-Hydroxyindoleacetate	0.294008	0.0778351
anth	Anthranilate	0.319466	-0.0630497
imp	IMP	0.330447	-0.125379
bilirub	Bilirubin	0.338027	0.134185
oxa	Oxalate	0.360278	0.0399869
succ	Succinate	0.374579	-0.0348385
sucr	Sucrose	0.399284	0.142863
ump	UMP	0.449804	0.145298
utp	UTP	0.45512	0.162606
pnto-R	(R)-Pantothenate	0.520317	0.0489815
4hbz	4-Hydroxybenzoate	0.539027	-0.0268514
dhap	Dihydroxyacetone phosphate	0.553883	0.0327583
hgentis	Homogentisate	0.553883	0.0248949
amp	AMP	0.553883	-0.179657
glcur	D-Glucuronate	0.609189	-0.00811749
ctp	CTP	0.6247	-0.121267
carn	L-Carnosine	0.649455	0.100712
ach	Acetylcholine	0.666824	0.0144649
adp	ADP	0.678665	-0.0925435
mal-L	L-Malate	0.686504	0.0175678
hcys-L	L-Homocysteine	0.699708	0.0121819
ins	Inosine	0.726768	0.124644
uri	Uridine	0.74248	0.0158692
ala-L	L-Alanine	0.746784	0.007671
taur	Taurine	0.750995	0.0578852
argsuc	N(omega)-(L-Arginino)succinate	0.807612	-0.0272758
kynate	4-Hydroxy-2-quinolinecarboxylic acid	0.89298	0.00860055
ascb-L	L-Ascorbate	0.957083	-0.00305229

## Sheet: IGT
Symbol	Name	p.value	fractional change in abundance after glucose challenge
phe-L	L-Phenylalanine	1.30588e-05	-0.260859
citr-L	L-Citrulline	1.30706e-05	-0.463371
glyc	Glycerol	1.47752e-05	-0.576541
crn	L-Carnitine	1.66612e-05	0.386965
met-L	L-Methionine	1.87594e-05	-0.299389
orn	Ornithine	4.84196e-05	-0.283157
ile-L/leu-L	L-Isoleucine/L-Leucine	5.11688e-05	-0.32969
trp-L	L-Tryptophan	0.000134922	-0.159253
val-L	L-Valine	0.000202408	-0.15153
tyr-L	L-Tyrosine	0.000335215	-0.316479
asp-L	L-Aspartate	0.000464635	-0.246014
arg-L	L-Arginine	0.000825255	-0.212547
lys-L	L-Lysine	0.00124267	-0.180511
pnto-R	(R)-Pantothenate	0.00156848	-0.189566
ser-L	L-Serine	0.00197281	-0.195005
his-L	L-Histidine	0.00202108	-0.179761
asn-L	L-Asparagine	0.00223341	-0.333816
orot5p	Orotidine 5'-phosphate	0.00234344	0.337822
xan	Xanthine	0.00239788	-0.258148
sbt-D	D-Sorbitol	0.00307477	0.117232
mal-L	L-Malate	0.00578435	-0.163381
thr-L	L-Threonine	0.00630616	-0.165828
hom-L	L-Homoserine	0.00775547	-0.186195
gdchola	glycochenodeoxycholate	0.00979273	0.563729
grdp	Geranyl diphosphate	0.0136102	-0.256537
hxan	Hypoxanthine	0.0143491	-0.383657
pydxn	Pyridoxine	0.0162783	-0.188707
pro-L	L-Proline	0.0163786	-0.104653
glyc3p	Glycerol 3-phosphate	0.02381	0.617703
creat	Creatine	0.0255309	0.184589
tdchola	taurochenodeoxycholate	0.0320125	0.619949
adp	ADP	0.0335327	-0.375328
amp	AMP	0.0495064	-0.38038
ncam	Nicotinamide	0.0614117	-0.189149
glu-L	L-Glutamate	0.0715513	-0.140219
gln-L	L-Glutamine	0.0741432	-0.172627
fum	Fumarate	0.0779744	-0.122112
ascb-L	L-Ascorbate	0.109369	0.0643855
imp	IMP	0.116192	-0.268594
r5p/r1p/ru5p-D	alpha-D-Ribose 5-phosphate/D-Ribulose 5-phosphate/D-Ribose-1-phosphate	0.122051	0.3436
lac-L	L-Lactate	0.125105	0.107237
glyb	Glycine betaine	0.126371	0.074239
L2aadp	L-2-Aminoadipate	0.161746	-0.118856
malcoa	Malonyl-CoA	0.167254	-0.293082
utp	UTP	0.183431	0.493433
akg	2-Oxoglutarate	0.196085	0.0868446
hcys-L	L-Homocysteine	0.198474	-0.0793272
pyr	Pyruvate	0.229573	0.133428
dmgly	N,N-Dimethylglycine	0.235415	-0.0722268
urate	Urate	0.252791	-0.0584735
sucr	Sucrose	0.262193	0.815896
thmpp	Thiamine diphosphate	0.294008	0.139576
succ	Succinate	0.300219	-0.0963532
ura	Uracil	0.304586	0.159178
lcts	Lactose	0.31547	0.0785749
anth	Anthranilate	0.33131	-0.0769007
gchola	glycocholate	0.34801	0.190489
hgentis	Homogentisate	0.360542	-0.0398533
ach	Acetylcholine	0.363298	-0.040918
duri	Deoxyuridine	0.366119	-0.162927
orot	Orotate	0.371898	0.0624572
4pyrdx	4-Pyridoxate	0.386925	-0.239652
kynate	4-Hydroxy-2-quinolinecarboxylic acid	0.428774	-0.0335619
udpg/udpgal	UDPglucose/UDPgalactose	0.451147	-0.210662
dhap	Dihydroxyacetone phosphate	0.4675	0.123644
3hanthrn	3-Hydroxyanthranilate	0.475533	-0.0798074
argsuc	N(omega)-(L-Arginino)succinate	0.553883	-0.105199
Lkynr	L-Kynurenine	0.563318	-0.209473
taur	Taurine	0.572008	-0.0649571
carn	L-Carnosine	0.660346	0.0833885
xtsn	Xanthosine	0.740367	0.0416
quln	Quinolinate	0.746784	0.0124887
uri	Uridine	0.78604	-0.0342145
bilirub	Bilirubin	0.786061	0.0226134
pep	Phosphoenolpyruvate	0.799846	-0.26003
cit/icit	Citrate/Isocitrate	0.808654	-0.018384
oxa	Oxalate	0.819559	-0.0169749
chol	Choline	0.845524	-0.00897633
crtn	Creatinine	0.858245	0.00548598
cys-L	L-Cysteine	0.924964	0.00197064
ala-L	L-Alanine	0.92729	0.00286349
prostge2	Prostaglandin E2	0.943057	0.0306176
glcur	D-Glucuronate	0.963609	-0.00136459
ahcys	S-Adenosyl-L-homocysteine	0.977345	0.00602888

## Sheet: NGT_raw
Sample.ID	34hpp	3aib	4hbz	4pyrdx	5hoxindoa	ach	adp	ahcys	akg	ala-L	amp	anth	arg-L	argsuc	ascb-L	asn-L	asp-L	atp	bilirub	carn	chol	cit	citr-L	creat	crtn	ctp	cysam	cys-L	dhap	dmgly	duri	fum	gal	gchola	gdchola	glc-D	glcur	gln-L	glu-L	glyald	glyb	glyc	glyc3p	grdp	hcys-L	hgentis	his-L	hom-L	hxan
N01.1.0815.pre.90691.unit	82100	7560	52000	121000	1040	22800	17400	1340	611000	195000	13600	4950	750000	1460	107000	34100	85800	2840	62000	NA	305000	11000000	300000	520000	332000	1940	12300	3840	19200	137000	1910	264000	6360000	7100	78000	6360000	119000	1750000	2470000	357000	3720000	44700	9430	16600	12300	52600	613000	164000	9780
N02.1.0815.post.90691.unit	87900	6950	40100	77400	37400	23500	12200	976	1020000	224000	6000	3780	779000	NA	92800	15600	63800	2450	46700	NA	279000	12300000	206000	642000	295000	3230	11300	5730	22200	147000	NA	260000	6560000	2500	27000	6560000	107000	1630000	2080000	380000	4060000	20900	14700	19000	18100	37100	570000	136000	NA
N03.1.1592.pre.102591.unit	104000	5850	86000	31100	59600	16900	25400	584	917000	325000	17500	6590	848000	1300	101000	10400	122000	NA	NA	NA	369000	7250000	258000	1090000	242000	1060	9760	13100	17500	190000	3150	187000	6750000	45600	78100	6750000	85600	1670000	4390000	406000	2760000	40300	3870	11600	12300	54400	644000	272000	15300
N04.1.1592.post.102591.unit	107000	4270	51400	29300	78700	20700	23900	1710	720000	283000	10900	6320	939000	1730	89200	11200	152000	2450	NA	976	363000	8130000	216000	840000	262000	1290	8170	10000	22100	169000	2570	162000	7720000	32300	78300	7720000	84600	1570000	4660000	478000	3220000	15500	5490	18200	11100	54500	750000	204000	NA
N05.1.2182.pre.41592.unit	88000	5980	19600	68500	53800	42700	32100	1950	525000	245000	10700	10000	1110000	3290	85300	19500	173000	2190	NA	8080	444000	6470000	359000	1220000	282000	1550	13500	8490	20500	261000	1750	226000	6150000	6070	77800	6150000	91000	1370000	5490000	364000	3200000	68500	4120	18500	14600	83400	826000	226000	91300
N06.1.2182.post.41592.unit	51400	NA	44800	64100	56400	35600	35200	1340	567000	217000	20400	10900	1150000	3170	61200	13700	142000	4260	NA	6340	454000	7900000	272000	1090000	258000	242	12300	4840	21700	197000	1850	170000	4470000	12000	92900	4470000	86300	1360000	5090000	258000	3490000	29900	6770	11700	11000	79700	724000	149000	49200
N07.1.2834.pre.51592.unit	96700	5930	43500	140000	56300	17500	24500	702	493000	229000	12600	3220	886000	1830	93400	35100	116000	3230	95600	13900	336000	8820000	423000	3610000	192000	774	8720	8300	19500	250000	2700	172000	6580000	5360	36400	6580000	102000	2320000	3360000	399000	3160000	60200	5750	20100	11300	67200	611000	289000	48300
N08.1.2834.post.51592.unit	80800	2650	36700	131000	56700	19900	17600	366	493000	182000	8740	4150	1100000	2560	107000	22200	87800	2190	174000	25900	364000	7330000	200000	3150000	198000	258	7990	4760	21400	160000	3180	175000	5540000	21100	163000	5540000	87300	2050000	2890000	366000	3580000	28800	5310	21300	14100	56500	633000	147000	5070
N09.1.2548.pre.52192.unit	84900	7320	41400	569000	59800	22700	25900	1460	547000	208000	14100	7140	1360000	3900	106000	38000	153000	3610	58500	36500	391000	6180000	568000	1410000	214000	903	10300	7790	18800	200000	2460	236000	6280000	1610	8710	6280000	78900	2750000	3020000	390000	2600000	57900	7620	18600	33300	70200	868000	205000	68000
N10.1.2548.post.52192.unit	101000	6950	44100	485000	76500	18500	15500	854	467000	274000	6740	3650	971000	2200	80500	30300	108000	1420	44800	8360	353000	4890000	307000	2020000	194000	1940	6520	5610	18200	177000	3470	149000	6510000	9360	96500	6510000	79000	2680000	2710000	388000	2690000	17100	7180	11000	24300	67800	624000	195000	16300
N11.1.3418.pre.52792.unit	111000	4270	43900	28300	32200	21700	14700	732	378000	210000	7370	3320	1190000	3050	86900	21000	104000	2070	14600	17300	275000	5130000	388000	599000	186000	NA	5920	19000	15100	130000	1480	141000	6470000	4650	20100	6470000	73600	1600000	3440000	433000	2380000	39100	5810	17300	12900	64600	827000	175000	29500
N12.1.3418.post.52792.unit	128000	3960	38200	40900	31200	17000	17900	1950	405000	161000	13900	3350	1070000	3050	104000	18100	105000	1290	48800	14800	364000	5930000	170000	837000	198000	NA	9270	9640	18100	84500	2360	131000	7600000	4910	62600	7600000	76300	2080000	2490000	493000	2640000	29000	12700	11500	16500	51700	858000	133000	24000
N13.1.3484.pre.52992.unit	92400	3940	35900	140000	59800	14500	24500	1100	340000	160000	13800	2560	1270000	2680	87800	16600	193000	1290	49200	3660	248000	7410000	414000	1620000	208000	903	9030	6660	16900	183000	1550	132000	6540000	2060	23100	6540000	83100	2600000	3080000	404000	3540000	66300	4120	16800	21300	60000	901000	182000	24600
N14.1.3484.post.52992.unit	76000	4270	46200	107000	42100	14800	20200	809	347000	163000	11500	2810	962000	1340	88100	11300	145000	1550	69800	3120	327000	7100000	165000	1720000	179000	645	6340	7380	13500	161000	3230	151000	5740000	15000	108000	5740000	81800	2290000	2540000	357000	3540000	32600	3870	13600	23500	54800	750000	144000	23000
N15.1.3698.pre.70192.unit	68100	4030	42700	87700	106000	22100	8620	610	406000	257000	5690	5330	1250000	1950	87800	33300	118000	NA	71200	6460	384000	6210000	340000	2070000	209000	1550	6590	4760	13000	237000	2440	167000	6370000	2710	36600	6370000	70900	2130000	2940000	416000	4220000	81900	9870	8660	14300	47200	681000	180000	10800
N16.1.3698.post.70192.unit	92200	6340	40400	91500	55500	15600	6620	1340	462000	238000	3930	4880	974000	1340	88200	25400	86200	NA	106000	4880	417000	6840000	248000	2340000	212000	774	5430	6530	13200	135000	1550	151000	5970000	20300	261000	5970000	75200	2270000	2780000	436000	4050000	30900	16300	8970	21100	56800	666000	133000	NA
N17.1.2715.pre.80392.unit	67900	8670	36400	48300	70700	14000	25400	976	364000	186000	7370	4860	799000	5370	77600	25500	110000	4780	77600	2620	377000	6340000	283000	1130000	224000	NA	6280	10400	15900	337000	3820	147000	6410000	3940	83300	6410000	74900	2270000	2660000	435000	2940000	82000	9240	13300	18400	43000	787000	222000	64400
N18.1.2715.post.80392.unit	124000	6490	40000	33500	80800	14300	11900	854	469000	231000	4750	2870	709000	2320	111000	18900	77100	2190	235000	768	294000	7310000	192000	1240000	178000	NA	6710	6340	13500	260000	2820	139000	7890000	1360	56800	7890000	82500	2410000	2110000	529000	3010000	29800	14800	13400	13900	53800	745000	156000	37300
N19.1.3736.pre.83192.unit	61500	7200	47300	54700	115000	35200	21600	1460	330000	203000	9990	3730	940000	2100	68800	19900	132000	3870	205000	1670	470000	6120000	257000	697000	255000	903	9820	6470	15900	301000	1950	139000	6380000	4710	70000	6380000	62000	2230000	3010000	406000	4740000	63300	4310	10300	20600	60700	913000	262000	34300
N20.1.3736.post.83192.unit	86400	5670	40400	59100	110000	42200	11100	1460	425000	202000	2940	6160	994000	2870	91800	27700	104000	2070	252000	3260	608000	9210000	126000	564000	324000	774	8540	1890	17900	217000	5370	187000	7440000	16500	218000	7440000	81200	2170000	2540000	475000	5420000	30200	14000	7740	20200	46200	981000	213000	NA
N21.1.3664.pre.92892.unit	74100	5470	40800	71100	31000	15900	31600	1460	255000	266000	12900	3290	1420000	3840	67900	33100	123000	NA	24700	13700	255000	3400000	282000	2800000	183000	516	7810	11600	7230	157000	1770	151000	6490000	NA	10300	6490000	58600	2280000	5930000	421000	2180000	42300	7020	10100	24500	31800	751000	281000	39800
N22.1.3664.post.92892.unit	79300	3660	40500	64300	36700	16500	16500	234	290000	249000	4560	3090	950000	4150	59600	26100	73800	5550	31900	5240	354000	4320000	158000	3250000	173000	NA	6460	17200	12300	137000	1590	148000	6300000	9230	172000	6300000	58500	2010000	3400000	420000	2700000	32200	24000	7230	21800	33100	624000	212000	36600
N23.1.3725.pre.100292.unit	69600	6890	39000	25600	65500	27200	16700	244	258000	209000	5370	9580	1280000	3350	71900	26600	110000	3360	65600	3540	414000	4570000	279000	589000	231000	NA	8540	13800	10800	213000	2960	127000	6830000	2970	48500	6830000	61100	2330000	3710000	429000	4050000	63000	12900	15200	17100	41300	838000	184000	21400
N24.1.3725.post.100292.unit	88300	6590	NA	46700	83100	25600	37800	854	337000	276000	15200	8990	851000	2970	79200	26200	94700	3490	131000	3660	447000	5190000	204000	807000	187000	NA	6950	2270	10500	230000	2930	127000	7000000	20700	425000	7000000	57100	2170000	3720000	473000	4470000	19800	15000	8390	14400	50100	685000	205000	78600
N25.1.3896.pre.102992.unit	79300	4510	40400	104000	121000	33600	32200	1100	286000	176000	18400	5800	1410000	3420	62200	34200	119000	2970	49600	13800	345000	5230000	303000	1260000	297000	2580	9150	2740	19400	162000	3110	237000	6880000	4070	76600	6880000	69200	2270000	3360000	467000	3710000	53700	4790	8130	20500	44400	726000	211000	92800
N26.1.3896.post.102992.unit	48000	3540	28800	84300	83200	35900	11600	1830	339000	205000	5740	4330	1170000	3290	56300	28300	103000	1940	50100	11300	358000	4730000	223000	1410000	293000	645	9510	3780	13400	149000	3760	192000	5180000	2390	55900	5180000	64100	2310000	2560000	335000	3900000	16100	8680	9940	17000	49200	609000	198000	32900
N27.1.4188.pre.12193.unit	77400	9290	42200	74200	80100	30100	13400	2440	276000	294000	8240	6160	1910000	5000	66500	12700	220000	NA	354000	28100	468000	5620000	315000	888000	308000	NA	11000	4270	16300	244000	3720	159000	6420000	3480	30500	6420000	63600	2380000	4750000	454000	3310000	40500	4500	13800	15700	40200	1020000	275000	27200
N28.1.4188.post.12193.unit	73700	8940	43300	61400	90300	29000	20700	2440	280000	293000	7810	6040	1810000	3660	72400	18600	184000	NA	196000	25000	546000	5960000	211000	990000	267000	645	8110	2810	10800	213000	2940	168000	7550000	7420	75300	7550000	66500	2090000	4640000	490000	3780000	32500	4870	8710	18200	28500	938000	185000	31900
N29.1.6388.pre.50493.unit	80800	3960	29700	76300	112000	26900	22400	1830	276000	320000	22000	10900	2200000	5370	74900	26100	236000	NA	181000	38100	423000	4810000	269000	878000	296000	903	12800	2810	8910	155000	3350	145000	6950000	1810	35600	6950000	53300	1900000	7110000	455000	2790000	51600	4500	11700	16900	32500	956000	232000	26400
N30.1.6388.post.50493.unit	67800	5150	40300	60000	97900	22100	10400	1340	352000	274000	17500	10000	2480000	3500	46000	17600	176000	NA	81900	87500	445000	4820000	151000	820000	279000	NA	8170	2870	12400	138000	5920	144000	5870000	2260	66800	5870000	57700	1480000	5210000	362000	3220000	19600	9120	10600	17100	43900	852000	168000	NA
N31.1.6171.pre.52093.unit	65000	5860	40100	62000	19900	19800	22900	915	168000	262000	31200	12100	2540000	4700	57900	10200	309000	NA	74600	121000	433000	3880000	310000	2110000	245000	774	8600	7260	9940	171000	4370	127000	6370000	2390	35800	6370000	58600	3020000	3270000	391000	2810000	31700	4750	8390	8900	31000	815000	221000	57200
N32.1.6171.post.52093.unit	56100	5090	43600	45900	38500	24600	13600	7010	421000	247000	6240	13000	2990000	9150	48400	13200	220000	NA	26600	241000	408000	4180000	139000	2250000	225000	775	10000	5120	9160	131000	6290	99100	5870000	19500	281000	5870000	56300	2890000	1850000	379000	3090000	19600	13900	10700	17200	35400	818000	181000	16600
N33.1.5098.pre.70993.unit	73900	4560	29000	59200	90000	29200	12500	1220	309000	248000	10600	5220	1910000	3660	57000	40400	153000	NA	1070000	71700	315000	4620000	235000	475000	312000	NA	11100	3010	8660	146000	2520	212000	7070000	5680	43300	7070000	54100	1120000	8310000	443000	2800000	40500	5000	8650	24400	28500	1050000	241000	35200
N34.1.5098.post.70993.unit	79300	3840	33400	33800	85600	28300	12700	2320	374000	279000	7430	3960	2780000	4510	50000	21000	162000	1160	817000	125000	353000	4510000	141000	510000	271000	NA	8050	7070	8780	122000	3420	132000	7340000	8130	76300	7340000	53300	1400000	7400000	425000	2900000	17900	5370	8520	21100	33900	929000	192000	6640
N35.1.4500.pre.81093.unit	67400	7720	41800	351000	121000	25200	23200	1710	166000	275000	28600	5450	1350000	2320	41600	41800	108000	247	138000	5000	357000	4620000	187000	2030000	246000	516	13500	7320	9040	229000	2200	175000	6250000	4520	250000	6250000	60900	2850000	2980000	442000	2840000	107000	5000	10500	22100	30500	751000	379000	29700
N36.1.4500.post.81093.unit	78300	3230	38500	292000	67700	25900	6310	2320	184000	280000	8370	5730	1420000	3420	49500	29900	92000	NA	120000	11800	353000	4350000	128000	1680000	244000	NA	7070	5180	5810	198000	873	164000	7100000	3230	134000	7100000	45700	2450000	2040000	412000	3250000	32800	5950	4390	18200	21100	816000	234000	17700
N37.1.4773.pre.81393.unit	67900	5830	42900	81000	78700	27900	7990	1400	204000	321000	3800	6470	1670000	5730	40000	22400	125000	NA	305000	78300	352000	5550000	205000	514000	297000	774	8050	9390	7740	205000	2890	156000	6200000	4580	40600	6200000	54700	1790000	4680000	421000	3330000	38600	6620	9100	15600	30100	731000	219000	13200
N38.1.4773.post.81393.unit	46000	NA	37800	162000	92200	28700	14100	631	293000	277000	17500	8300	2020000	3350	36200	16600	131000	NA	298000	151000	376000	5600000	188000	312000	286000	645	9510	1550	12100	160000	3030	158000	4190000	10500	80600	4190000	45000	2190000	2700000	225000	3640000	21400	5080	6970	17700	34800	678000	162000	NA
N39.1.6870.pre.102093.unit	76800	6550	35700	138000	130000	38900	11100	2320	236000	267000	26100	6890	1330000	2680	56500	30400	165000	NA	726000	2680	454000	4130000	299000	2550000	278000	NA	5980	1650	8710	264000	4190	149000	7330000	1480	24000	7330000	42500	3540000	2500000	385000	3830000	56100	3990	10100	18400	39200	872000	313000	25900
N40.1.6870.post.102093.unit	43000	2070	25900	101000	101000	30200	26900	1710	227000	364000	14500	5490	1170000	2810	32100	24400	137000	NA	415000	3460	499000	4410000	180000	2500000	261000	NA	9570	931	8390	256000	2900	152000	4890000	5290	71900	4890000	46100	2130000	2160000	327000	4350000	25900	4880	6710	17900	37600	744000	236000	76400
N41.1.2078.pre.120193.unit	53700	7710	23400	68200	37700	23700	4120	854	258000	185000	23700	5660	1250000	2200	60300	17900	132000	NA	87800	9390	483000	5850000	284000	1030000	199000	NA	6470	3540	9870	212000	3530	163000	6050000	6650	36300	6050000	70500	2790000	2060000	377000	3390000	130000	3750	8000	43600	34500	862000	314000	39600
N42.1.2078.post.120193.unit	66800	5820	39000	68400	32000	29600	NA	1830	244000	212000	10400	3960	894000	1770	40300	14700	121000	NA	128000	5240	419000	3750000	166000	1540000	163000	NA	7500	1880	11200	174000	3460	109000	6920000	16000	112000	6920000	46000	2480000	2150000	426000	3780000	31100	6500	7610	43800	45000	648000	277000	12100
N43.1.7411.pre.11194.unit	70000	4820	27800	82400	149000	17900	6750	1830	223000	190000	21400	3470	1210000	1220	75600	15400	175000	NA	496000	4270	295000	6280000	191000	1240000	197000	774	5600	2880	11400	126000	4640	137000	6960000	1290	19600	6960000	70000	3260000	1040000	463000	3700000	86800	4120	8340	19900	34200	721000	227000	32800
N44.1.7411.post.11194.unit	66000	4010	29900	77400	120000	22300	4870	366	280000	168000	44200	3660	859000	3290	74800	8980	122000	NA	544000	1540	331000	6520000	134000	1510000	179000	774	6340	1840	9160	112000	4700	139000	6940000	9810	95300	6940000	65700	3100000	1060000	437000	3880000	31900	4970	7230	23400	35200	656000	209000	46100
N45.1.5338.pre.50594.unit	71300	NA	39000	6750000	78100	21900	9370	1950	255000	245000	8740	2410	1430000	4640	58000	41300	56700	NA	921000	NA	411000	4450000	441000	1060000	186000	774	7560	1840	8780	126000	4090	142000	6200000	22900	250000	6200000	52800	2740000	746000	416000	3530000	50600	20500	7030	27000	30100	775000	194000	60200
N46.1.5338.post.50594.unit	77100	NA	26000	10300000	151000	27700	20900	1340	452000	190000	25900	3420	974000	2440	122000	25400	50100	1160	901000	NA	387000	6710000	350000	1120000	179000	2970	6830	2100	17200	95800	3480	129000	5500000	12500	115000	5500000	93600	2780000	598000	373000	3540000	17300	17100	22500	24700	40100	632000	162000	43400
N47.1.0786.pre.70694.unit	68900	4600	57800	78300	71400	21200	14600	1830	238000	202000	13700	2690	980000	2200	38800	15400	119000	NA	127000	16100	383000	6050000	316000	793000	205000	1420	7380	10600	10500	235000	2100	133000	6550000	6130	28600	6550000	56700	3180000	1070000	400000	2950000	71800	3620	9940	16700	45100	741000	204000	19800
N48.1.0786.post.70694.unit	61100	NA	51300	70200	137000	20100	5120	2320	312000	228000	15200	1980	885000	2320	52400	10200	95900	NA	585000	9390	339000	6010000	199000	975000	175000	774	9270	4150	8970	213000	2280	133000	5670000	18600	117000	5670000	61800	2400000	961000	333000	3460000	29800	11400	19600	16700	52700	697000	149000	29800
N49.1.5196.pre.80194.unit	68900	NA	33300	49800	74300	18900	2870	1950	322000	225000	19000	4210	853000	2440	71800	10900	113000	NA	157000	3480	400000	4780000	209000	568000	178000	774	11000	3840	14600	129000	3290	173000	6340000	2900	19900	6340000	68500	2330000	2460000	399000	2230000	50700	5780	8390	18300	62100	852000	168000	31600
N50.1.5196.post.80194.unit	115000	1590	30600	47900	108000	18400	5750	2560	378000	219000	21100	2340	537000	NA	83600	9510	79700	NA	112000	2450	301000	5130000	117000	740000	167000	NA	5550	7200	14700	112000	3390	197000	7820000	1940	30000	7820000	68400	2100000	2270000	497000	1940000	43900	12900	5160	19900	51800	623000	134000	9100
[truncated: 49 more columns]

## Sheet: IGT_raw
Sample.ID	duri	3hanthrn	ach	ala-L	anth	arg-L	argsuc	asn-L	asp-L	glyb	crn	carn	chol	creat	crtn	cys-L	dmgly	glu-L	gln-L	his-L	hcys-L	hom-L	leu-L	lys-L	mepi	met-L	ncam	phe-L	pro-L	pydxn	ahcys	ser-L	taur	thr-L	trp-L	tyr-L	val-L	xtsn	glyc	ile-L	adp	amp	glc-D	glyald	glyc3p	imp	Lkynr	lcts	orot5p
N01.1.0067.pre	610	NA	12000	150000	2000	520000	1700	7000	72000	2600000	89000	8000	150000	840000	130000	3300	150000	2800000	600000	220000	6000	100000	16000000	1100000	30000	400000	5000	4500000	6100000	9800	NA	36000	4600	120000	2400000	1000000	13000000	NA	88000	16000000	67000	24000	5900000	330000	2400	4200	NA	42000	90000
N02.1.0067.post	1100	NA	12000	100000	1500	440000	1500	3200	30000	3100000	170000	8400	150000	590000	140000	2600	87000	650000	1100000	240000	4800	42000	8000000	760000	54000	290000	1500	3500000	5100000	7600	NA	16000	2700	57000	1700000	680000	10000000	NA	57000	8000000	9600	6400	7700000	450000	4600	NA	3200	69000	170000
N03.1.0642.pre	790	3800	15000	270000	2800	1000000	2300	19000	70000	2200000	110000	NA	230000	1600000	170000	4000	210000	3900000	1300000	400000	8800	220000	25000000	2200000	32000	600000	4600	5000000	12000000	22000	2300	40000	3200	260000	3700000	1900000	19000000	1500	74000	25000000	12000	17000	5700000	380000	4300	3400	NA	21000	320000
N04.1.0642.post	980	2400	22000	240000	3800	1100000	4900	13000	61000	2800000	190000	2100	270000	2300000	200000	4500	220000	3500000	1500000	400000	11000	180000	21000000	2200000	40000	590000	4800	4300000	13000000	21000	2600	33000	2500	220000	3200000	1900000	20000000	1600	28000	21000000	9700	12000	7700000	450000	3900	3100	NA	21000	330000
N05.1.3027.pre	NA	5100	22000	230000	2600	990000	2200	19000	52000	1600000	130000	NA	160000	810000	170000	3000	180000	1600000	1700000	530000	40000	120000	23000000	2000000	34000	520000	5700	4400000	13000000	21000	980	38000	3000	160000	3700000	2000000	19000000	NA	140000	23000000	14000	2600	6000000	360000	11000	NA	6000	19000	280000
N06.1.3027.post	NA	3600	24000	270000	2400	630000	2000	17000	32000	1900000	140000	NA	140000	1200000	180000	4500	150000	1200000	1900000	330000	35000	120000	11000000	1500000	30000	250000	4000	2800000	10000000	9200	NA	27000	1900	150000	2600000	980000	15000000	1100	41000	11000000	12000	5500	7600000	450000	7900	1700	12000	29000	370000
N07.1.0684.pre	NA	6800	18000	270000	2000	1200000	4600	15000	87000	3400000	110000	4000	270000	1300000	160000	3100	180000	2500000	1900000	570000	16000	150000	25000000	2000000	30000	770000	8000	5800000	17000000	25000	1200	32000	3000	170000	3400000	2500000	21000000	2600	140000	25000000	58000	18000	5800000	340000	5000	3400	5400	36000	220000
N08.1.0684.post	NA	1200	19000	250000	2200	1200000	2400	8000	61000	2800000	170000	17000	280000	1700000	160000	2700	140000	3100000	1600000	440000	11000	120000	17000000	1600000	41000	540000	2100	3700000	13000000	14000	1300	37000	3700	160000	2600000	1900000	15000000	910	30000	17000000	16000	10000	8300000	490000	5500	1000	NA	32000	250000
N09.1.1037.pre	1100	4100	19000	240000	1500	900000	4000	16000	93000	3300000	110000	NA	380000	470000	220000	6300	280000	2500000	1600000	620000	13000	110000	25000000	2100000	33000	720000	5700	5700000	11000000	18000	2100	33000	2700	120000	4000000	2500000	23000000	2800	68000	25000000	8700	4600	5700000	350000	15000	1600	10000	20000	410000
N10.1.1037.post	610	2700	24000	270000	2300	630000	2600	20000	83000	3100000	140000	NA	480000	880000	230000	4500	260000	2500000	1800000	440000	11000	110000	18000000	1600000	42000	510000	3900	4300000	9700000	13000	980	34000	2200	140000	3500000	1400000	18000000	4100	47000	18000000	22000	9700	7700000	470000	16000	1100	NA	22000	470000
N11.1.0519.pre	2000	3700	13000	150000	2400	1000000	3300	13000	54000	2300000	140000	NA	280000	1100000	150000	2100	180000	2500000	1700000	630000	15000	110000	19000000	1700000	27000	560000	7000	4600000	14000000	19000	NA	24000	4600	140000	3200000	1400000	16000000	NA	110000	19000000	72000	19000	6700000	440000	1400	NA	4900	35000	370000
N12.1.0519.post	1500	3500	12000	190000	730	620000	2000	14000	45000	2300000	170000	NA	240000	2000000	150000	1700	190000	1900000	1700000	400000	9900	130000	11000000	1400000	50000	320000	5200	3400000	11000000	21000	NA	21000	3400	160000	2700000	920000	13000000	730	42000	11000000	10000	5600	7800000	520000	12000	NA	2400	23000	260000
N13.1.1177.pre	1200	NA	14000	150000	3600	1200000	4300	6300	140000	2600000	120000	15000	370000	2000000	150000	6200	120000	4300000	1400000	630000	18000	170000	27000000	1900000	19000	800000	5100	5700000	11000000	26000	1200	47000	660	220000	3700000	2100000	21000000	1300	95000	27000000	17000	12000	5600000	350000	4900	2100	7000	22000	180000
N14.1.1177.post	480	NA	14000	130000	2900	1200000	2900	7900	110000	3400000	150000	12000	290000	1900000	160000	4000	150000	3600000	1100000	590000	15000	140000	19000000	1700000	48000	570000	3900	4300000	11000000	21000	2700	36000	850	150000	3000000	1200000	20000000	1800	60000	19000000	7200	4900	7800000	470000	4700	NA	6300	27000	190000
N15.1.1566.pre	1700	NA	29000	270000	3300	1200000	6900	17000	140000	2700000	140000	NA	230000	1100000	230000	5900	180000	3900000	2600000	640000	19000	270000	35000000	2600000	30000	1600000	5900	8200000	18000000	20000	4100	54000	2900	350000	4800000	3900000	22000000	1600	73000	35000000	13000	35000	6300000	390000	2900	7500	8800	27000	270000
N16.1.1566.post	730	3900	22000	200000	3700	760000	5600	8400	110000	2800000	160000	NA	190000	820000	200000	4700	160000	3200000	1700000	540000	28000	160000	28000000	1900000	44000	1100000	7100	6400000	17000000	19000	2600	37000	2300	190000	4100000	2800000	21000000	2000	37000	28000000	7700	34000	8200000	530000	2500	7000	22000	23000	370000
N17.1.2481.pre	1300	4100	10000	310000	2400	1100000	3400	18000	85000	1600000	150000	4000	220000	3000000	140000	4400	180000	4700000	1400000	590000	13000	250000	26000000	2400000	38000	810000	7700	5800000	11000000	31000	1700	34000	3300	320000	4200000	1900000	22000000	1800	130000	26000000	18000	20000	6100000	370000	1900	4400	7500	25000	150000
N18.1.2481.post	1000	5400	5100	280000	2000	680000	2400	7700	56000	1400000	200000	5200	180000	2900000	120000	2800	160000	3600000	930000	380000	14000	210000	18000000	1800000	55000	540000	7700	4100000	8600000	23000	2900	26000	550	200000	3200000	1200000	18000000	980	53000	18000000	8600	4600	6600000	480000	8500	1100	NA	24000	150000
N19.1.2593.pre	240	1800	24000	250000	2200	960000	4100	20000	96000	1800000	140000	11000	190000	1600000	170000	7700	150000	2300000	1900000	460000	20000	240000	21000000	1800000	36000	950000	10000	5200000	11000000	17000	1500	66000	4300	300000	3400000	2500000	18000000	980	140000	21000000	32000	26000	5300000	330000	2900	5300	4400	31000	96000
N20.1.2593.post	1200	NA	22000	170000	1900	790000	3200	11000	86000	2200000	200000	4600	150000	1300000	160000	4100	120000	1800000	1600000	440000	20000	120000	12000000	1300000	43000	520000	3500	3800000	9300000	14000	1100	34000	1800	130000	3300000	1300000	15000000	850	66000	12000000	10000	9900	6600000	420000	2300	3500	2800	25000	130000
N21.1.0068.pre	1100	3600	35000	210000	1200	1300000	3700	24000	150000	3000000	130000	NA	280000	1600000	240000	7400	160000	4400000	2000000	580000	19000	290000	26000000	2300000	23000	1200000	3000	5500000	14000000	22000	3000	59000	1800	310000	3900000	2000000	19000000	1400	54000	26000000	20000	31000	4800000	290000	2100	6000	NA	25000	160000
N22.1.0068.post	430	3500	31000	240000	980	1300000	4000	18000	140000	4300000	200000	3600	360000	2100000	260000	5800	210000	4400000	1400000	640000	18000	210000	19000000	2100000	43000	860000	7000	4700000	15000000	28000	1200	45000	2200	240000	3500000	1800000	19000000	2700	24000	19000000	8100	11000	6600000	420000	5900	1400	6400	28000	260000
N23.1.2853.pre	730	2500	31000	260000	3800	1100000	4100	13000	130000	4000000	140000	2000	300000	1800000	240000	13000	420000	4400000	1700000	580000	24000	220000	29000000	2200000	28000	1100000	6100	5800000	15000000	33000	3200	48000	1500	250000	3400000	3000000	23000000	1200	60000	29000000	2100	4000	4900000	330000	8700	1200	9600	16000	83000
N24.1.2853.post	630	3600	32000	260000	2000	920000	4900	10000	87000	3700000	190000	NA	310000	2600000	270000	9000	380000	3700000	1700000	470000	25000	240000	22000000	1800000	48000	660000	6100	4200000	14000000	20000	2600	41000	2800	240000	2600000	1900000	20000000	1600	30000	22000000	5000	5100	5900000	370000	4300	NA	2700	18000	150000
N25.1.2598.pre	1700	1900	17000	150000	3200	1300000	11000	12000	160000	3800000	140000	3000	280000	1500000	180000	3400	180000	4500000	1800000	640000	39000	150000	26000000	1900000	32000	880000	5100	5300000	13000000	31000	1200	54000	1400	170000	2900000	1500000	21000000	1300	130000	26000000	12000	11000	4600000	290000	4500	2400	NA	17000	91000
N26.1.2598.post	730	3100	21000	270000	2200	890000	6200	9300	110000	3400000	190000	NA	240000	2700000	170000	4300	200000	3500000	1500000	400000	26000	180000	13000000	1600000	38000	500000	3700	3200000	10000000	17000	NA	38000	2100	180000	2500000	1300000	15000000	1300	60000	13000000	2700	3800	5300000	370000	7000	1200	NA	17000	98000
N27.1.3541.pre	1800	NA	20000	340000	4700	1300000	3700	22000	190000	3100000	130000	13000	360000	3500000	210000	4300	330000	5700000	1800000	740000	16000	310000	30000000	2800000	30000	1100000	10000	7600000	14000000	37000	2400	73000	1500	380000	3800000	2800000	22000000	1200	120000	30000000	3600	8900	4900000	310000	3100	940	8400	18000	100000
N28.1.3541.post	1700	4500	20000	400000	4900	1000000	2100	17000	120000	3300000	190000	20000	390000	4100000	190000	10000	340000	5400000	1400000	580000	10000	260000	20000000	2300000	39000	770000	9200	5300000	12000000	23000	1300	80000	2200	300000	2700000	1600000	20000000	NA	44000	20000000	6900	15000	5400000	360000	3000	2500	3200	15000	140000
N29.1.6820.pre	2300	NA	23000	300000	4800	1100000	2500	8000	150000	3500000	120000	4400	320000	1700000	240000	2600	250000	6500000	1000000	560000	26000	180000	27000000	2400000	32000	930000	5900	5100000	14000000	34000	1700	51000	2800	210000	3200000	3100000	22000000	730	130000	27000000	5000	5100	4700000	280000	3900	NA	8100	15000	72000
N30.1.6820.post	550	NA	20000	220000	8500	1000000	2200	5000	150000	4000000	170000	3200	360000	1800000	250000	6500	190000	5900000	810000	570000	18000	130000	20000000	1900000	46000	650000	5700	3800000	12000000	26000	2200	24000	2600	150000	3200000	2200000	20000000	610	32000	20000000	4700	6500	6200000	420000	4100	NA	2800	14000	130000
N31.1.2944.pre	1000	NA	15000	230000	3000	1500000	4900	16000	120000	3500000	140000	8300	330000	1900000	190000	7700	250000	5500000	1800000	780000	20000	170000	27000000	2700000	37000	800000	8400	4600000	13000000	33000	3300	39000	3600	230000	3600000	1600000	22000000	1000	120000	27000000	9500	6600	5100000	330000	2900	NA	NA	19000	110000
N32.1.2944.post	980	NA	21000	260000	2800	1100000	3600	11000	110000	3100000	210000	3100	290000	2900000	200000	6300	250000	5600000	1800000	580000	25000	180000	20000000	2300000	59000	580000	11000	3800000	11000000	30000	2600	42000	3300	240000	3300000	1200000	19000000	1100	29000	20000000	5100	2600	6100000	370000	4900	NA	NA	16000	74000
N33.1.3456.pre	850	NA	26000	260000	2800	1300000	4600	7700	230000	3000000	130000	15000	380000	1400000	250000	8300	160000	4800000	1500000	770000	15000	250000	29000000	2400000	26000	990000	6500	5800000	17000000	26000	1800	50000	3100	290000	5000000	2100000	22000000	2400	75000	29000000	11000	11000	5000000	320000	6000	1600	4300	13000	110000
N34.1.3456.post	910	NA	15000	250000	2400	1000000	2000	4300	160000	2900000	160000	11000	270000	1600000	200000	8700	150000	4400000	820000	480000	13000	180000	27000000	2200000	45000	830000	5100	5200000	14000000	21000	2800	53000	2800	220000	4300000	2000000	21000000	2000	36000	27000000	5200	2600	6100000	370000	3000	1600	3300	25000	160000
N35.1.3787.pre	360	4500	27000	230000	2100	850000	2800	23000	80000	2900000	120000	NA	320000	1000000	210000	4500	200000	2800000	2200000	620000	19000	180000	21000000	2200000	30000	700000	18000	5200000	12000000	18000	1600	45000	3000	230000	2800000	2100000	19000000	1300	60000	21000000	18000	7100	4700000	310000	3900	NA	6900	15000	170000
N36.1.3787.post	1400	NA	18000	170000	2400	810000	4300	12000	95000	3700000	170000	2700	320000	1200000	200000	6700	120000	2700000	1600000	600000	16000	99000	13000000	1900000	38000	490000	4400	3900000	11000000	18000	1100	28000	2000	110000	2900000	1200000	15000000	2000	12000	13000000	5900	4100	6100000	420000	10000	1000	4700	16000	130000
N37.1.3928.pre	1000	NA	22000	210000	1600	800000	2500	15000	75000	2200000	120000	6600	210000	610000	210000	5900	290000	2500000	2100000	520000	38000	160000	22000000	1900000	26000	570000	5900	4200000	8200000	17000	NA	47000	4500	170000	2100000	1200000	18000000	2000	180000	22000000	5400	7200	4700000	310000	2200	NA	4100	18000	150000
N38.1.3928.post	720	2600	16000	150000	1400	700000	4100	6300	34000	2600000	200000	15000	210000	550000	190000	4800	220000	1700000	1000000	400000	32000	86000	8700000	1400000	56000	270000	3700	2500000	8500000	11000	2100	27000	1300	98000	1500000	590000	15000000	1100	100000	8700000	2600	1200	6900000	440000	6700	NA	NA	19000	93000
N39.1.7126.pre	2000	5300	20000	190000	3500	1100000	2800	14000	88000	2900000	130000	9500	200000	2800000	150000	4600	120000	4000000	1900000	500000	13000	150000	14000000	1800000	32000	450000	4400	4500000	10000000	23000	NA	64000	3300	170000	2900000	1100000	15000000	NA	89000	14000000	7700	6700	4700000	300000	2500	1200	4000	18000	99000
N40.1.7126.post	490	2800	21000	240000	1000	880000	4000	14000	87000	3000000	220000	22000	230000	3300000	140000	4300	120000	4000000	1500000	450000	15000	130000	9100000	1600000	53000	340000	3200	3200000	8400000	21000	1100	55000	1600	140000	2800000	800000	13000000	NA	14000	9100000	9200	11000	7100000	460000	2200	1800	NA	27000	95000
N41.1.0681.pre	1500	NA	19000	150000	3400	1400000	4400	8100	170000	3300000	120000	22000	360000	750000	210000	5000	180000	5300000	930000	710000	25000	150000	22000000	2400000	25000	680000	7000	5800000	12000000	24000	1100	51000	4100	180000	3900000	2000000	22000000	1600	81000	22000000	8700	6100	4800000	310000	4100	NA	4500	25000	140000
N42.1.0681.post	430	NA	17000	180000	4000	1600000	2700	5600	100000	3700000	170000	35000	350000	1100000	190000	4000	220000	5000000	830000	660000	21000	140000	17000000	2200000	38000	550000	3200	4300000	11000000	17000	1600	44000	2800	170000	3400000	2100000	19000000	1800	28000	17000000	8900	7700	6900000	410000	9300	NA	NA	18000	270000
N43.1.6098.pre	210	NA	11000	160000	11000	1400000	620	2300	120000	1700000	70000	56000	170000	1300000	150000	3300	180000	3400000	880000	660000	10000	120000	13000000	2500000	15000	490000	5900	4400000	7700000	17000	1600	43000	2100	140000	3200000	1300000	16000000	1200	120000	13000000	7600	15000	5100000	330000	4000	3100	5300	15000	85000
N44.1.6098.post	370	NA	10000	170000	5500	810000	2000	2400	63000	1500000	86000	30000	140000	1800000	140000	6800	150000	2900000	750000	420000	6200	120000	9500000	1800000	21000	340000	10000	3400000	5400000	12000	NA	48000	2200	150000	2500000	870000	11000000	NA	37000	9500000	7300	13000	6200000	430000	2400	1900	NA	19000	140000
N45.1.6365.pre	610	NA	14000	130000	2200	1100000	2400	6500	46000	2000000	70000	24000	240000	280000	210000	5700	99000	2300000	1100000	550000	10000	120000	13000000	1500000	14000	440000	4100	4700000	13000000	12000	NA	35000	2000	130000	3400000	1300000	13000000	550	68000	13000000	8400	17000	5200000	300000	3600	3000	21000	23000	88000
N46.1.6365.post	120	NA	13000	190000	2600	620000	1800	5700	33000	1900000	88000	8700	200000	570000	190000	6800	100000	1800000	1100000	330000	8700	140000	9400000	1300000	23000	300000	4500	3300000	11000000	13000	1700	33000	2400	190000	2400000	1100000	10000000	850	36000	9400000	4100	6200	6800000	430000	11000	1500	8000	22000	180000
N47.1.4287.pre	NA	NA	18000	270000	4500	800000	2100	5900	57000	1200000	71000	10000	330000	640000	190000	5700	130000	3700000	640000	450000	11000	220000	16000000	2000000	18000	680000	4100	4900000	9600000	9300	1100	51000	4300	280000	2400000	1200000	14000000	1300	160000	16000000	4900	11000	5300000	330000	4200	1200	5400	20000	81000
N48.1.4287.post	NA	NA	13000	330000	2700	380000	2400	2300	23000	1300000	89000	3900	220000	610000	160000	7900	130000	2900000	430000	340000	9500	190000	9400000	1400000	19000	440000	6400	3400000	8700000	9500	NA	32000	4700	230000	2300000	910000	11000000	790	70000	9400000	370	14000	6700000	440000	3700	4200	NA	25000	140000
N49.1.7339.pre	390	3700	14000	210000	2000	580000	2900	9000	55000	2000000	72000	NA	150000	550000	140000	4800	110000	870000	1600000	410000	10000	140000	14000000	1800000	18000	470000	5400	3900000	8600000	13000	730	34000	2800	170000	3200000	1500000	12000000	1300	56000	14000000	2500	31000	5400000	330000	2200	5400	7500	29000	110000
N50.1.7399.post	570	NA	11000	150000	2000	660000	3000	3800	34000	2200000	82000	NA	180000	400000	160000	2900	77000	750000	1400000	460000	7600	76000	8300000	1600000	27000	280000	3700	2600000	7300000	13000	1200	17000	5800	100000	2500000	710000	9200000	850	41000	8300000	370	13000	7300000	450000	5700	2100	6300	66000	180000
[truncated: 46 more columns]
