# Supplementary material for: Interpreting Metabolomic Profiles using Unbiased Pathway Models
Source: PLoS Comput Biol. 2010 Feb 26;6(2):e1000692. doi: 10.1371/journal.pcbi.1000692 (PMC2829050; doi:10.1371/journal.pcbi.1000692)
Supplement: Table S4 — Metabolic reactions and/or enzymes/transporters corresponding to edges in AMGs. Edges correspond to reactant-product pairs in individual reactions and/or substrates of common enzymes/transporters. (0.12 MB XLS) [file pcbi.1000692.s004.xls]

## Sheet: NGT_EMRN_AMS
Node1	Node2	Reaction ID	Common Enzyme/Transporter
ac[c]	asp-L[c]		3.5.1.15
ac[c]	btn[e]		SLC16A1
ac[c]	lac-L[e]		SLC16A1
ac[c]	pyr[e]		SLC16A1
akg[c]	akg[e]	587, AKGt4_3, 484, 666, 665, 664, 446, 445, 123, 168, 165, 166, 167, 86	SLC22A6, SLC13A3, SLC22A8
akg[c]	asp-L[c]		2.6.1.1
akg[c]	cit[e]		SLC13A3
akg[c]	estrones[e]		SLC22A8
akg[c]	glu-L[c]	3HKYNAKGAT, LCYSTAT, LEUTA, UNK3, KYNAKGAT, TYRTA, ALATA_L, PSERT, ILETA, CYSTA, 3SALATAi, VALTA, AATAi, ASPTA, PHETA1, EHGLAT	2.6.1.5, 2.6.1.6, 2.6.1.7, 2.6.1.1, 2.6.1.2, 2.6.1.3, 2.6.1.52, 2.6.1.42, 2.6.1.58, 2.6.1.39
akg[c]	prostge2[c]	665, 445	SLC22A6, SLC22A8
akg[c]	prostge2[e]		SLC22A6, SLC22A8
akg[c]	succ[c]	TMLYSOX, PCLYSOX, BBHOX	1.14.11.4, SLC13A3, 1.14.11.8
akg[e]	akg[c]	587, AKGt4_3, 484, 666, 665, 664, 446, 445, 123, 168, 165, 166, 167, 86	SLC22A6, SLC13A3, SLC22A8
akg[e]	cit[e]		SLC13A3
akg[e]	estrones[e]	167	SLC22A8
akg[e]	prostge2[c]		SLC22A6, SLC22A8
akg[e]	prostge2[e]	665, 445	SLC22A6, SLC22A8
akg[e]	succ[c]		SLC13A3
asn-L[e]	citr-L[e]	89, 59	SLC6A19, SLC7A8, SLC6A14
asn-L[e]	his-L[e]		SLC38A5, SLC38A4, SLC38A1, SLC38A2, SLC6A19, SLC6A14
asn-L[e]	hom-L[e]	263, 262, 63, 64	SLC38A4, SLC38A1, SLC7A8, SLC6A19, SLC1A5, SLC6A14
asn-L[e]	ile-L[e]	292, 65	SLC6A19, SLC7A8, SLC6A14
asn-L[e]	leu-L[e]	322, 66	SLC6A19, SLC7A8, SLC6A14
asn-L[e]	lys-L[e]		SLC38A4, SLC6A14
asn-L[e]	met-L[e]	370, 67	SLC38A4, SLC6A19, SLC6A14, SLC7A8, SLC38A2
asn-L[e]	orn[e]		SLC6A14
asn-L[e]	phe-L[e]	68, 417	SLC6A19, SLC7A8, SLC6A14
asn-L[e]	pro-L[e]		SLC38A2
asn-L[e]	ser-L[e]	458, 69, ASNSERNaEx, SERASNNaEx	SLC38A5, SLC38A4, SLC38A1, SLC7A8, SLC38A2, SLC6A19, SLC1A5, SLC6A14
asn-L[e]	thr-L[e]	75, ASNTHRNaEx, THRASNNaEx, 488	SLC38A4, SLC7A8, SLC38A2, SLC6A19, SLC1A5, SLC6A14
asn-L[e]	trp-L[e]	76, 535	SLC6A19, SLC7A8, SLC6A14
asn-L[e]	tyr-L[e]	77, 562	SLC6A19, SLC7A8, SLC6A14
asn-L[e]	val-L[e]	590, 78	SLC6A19, SLC7A8, SLC6A14
asp-L[c]	ac[c]		3.5.1.15
asp-L[c]	akg[c]		2.6.1.1
asp-L[c]	asp-L[e]	82, 80, 81, 79, ASPt6	SLC1A6, SLC1A7, SLC1A1, SLC1A2, SLC1A3
asp-L[c]	glu-L[c]	ASPTA, ASPGLUm, ASNS1	6.3.5.4, 2.6.1.1, SLC1A6, SLC1A7, SLC1A1, SLC1A2, SLC1A3
asp-L[c]	glu-L[e]		SLC1A6, SLC1A7, SLC1A1, SLC1A2, SLC1A3
asp-L[e]	asp-L[c]	82, 80, 81, 79, ASPt6	SLC1A6, SLC1A7, SLC1A1, SLC1A2, SLC1A3
asp-L[e]	glu-L[c]		SLC1A6, SLC1A7, SLC1A1, SLC1A2, SLC1A3
asp-L[e]	glu-L[e]		SLC7A13, SLC1A6, SLC1A7, SLC1A1, SLC1A2, SLC1A3
btn[e]	ac[c]		SLC16A1
btn[e]	lac-L[e]		SLC16A1
btn[e]	lys-L[e]		3.5.1.12
btn[e]	pyr[e]		SLC16A1
chol[c]	crtn[e]		SLC22A2
chol[c]	glyb[e]		SLC22A5
chol[c]	glyc3p[c]		3.1.4.46
chol[c]	lys-L[e]		SLC22A5
chol[c]	met-L[e]		SLC22A5
cit[e]	akg[c]		SLC13A3
cit[e]	akg[e]		SLC13A3
cit[e]	pyr[e]		SLC13A5
cit[e]	succ[c]		SLC13A2, SLC13A3, SLC13A5
citr-L[e]	asn-L[e]	89, 59	SLC6A19, SLC7A8, SLC6A14
citr-L[e]	his-L[e]	93, 232, 233	SLC6A19, SLC7A9, SLC7A5, SLC6A14
citr-L[e]	hom-L[e]	94, 265	SLC6A19, SLC7A8, SLC6A14
citr-L[e]	ile-L[e]	294, 95, 293, 97, 96	SLC6A19, SLC7A9, SLC7A5, SLC7A8, SLC6A14
citr-L[e]	Lcystin[c]		SLC7A9
citr-L[e]	Lcystin[e]	151	SLC7A9
citr-L[e]	leu-L[e]	99, 98, 100, 324, 323	SLC6A19, SLC7A9, SLC7A5, SLC7A8, SLC6A14
citr-L[e]	lys-L[e]	355	SLC7A9, SLC6A14
citr-L[e]	met-L[e]	371, 103, 372, 102, 101	SLC6A19, SLC7A9, SLC7A5, SLC7A8, SLC6A14
citr-L[e]	orn[e]	404	SLC7A9, SLC6A14
citr-L[e]	phe-L[e]	418, 106, 419, 104, 105	SLC6A19, SLC7A9, SLC7A5, SLC7A8, SLC6A14
citr-L[e]	ser-L[e]	107, 460	SLC6A19, SLC7A8, SLC6A14
citr-L[e]	thr-L[e]	490, 110	SLC6A19, SLC7A8, SLC6A14
citr-L[e]	thyox-L[c]		SLC7A5
citr-L[e]	thyox-L[e]	512, 111	SLC7A5
citr-L[e]	triodthy[c]		SLC7A5
citr-L[e]	triodthy[e]	523, 112	SLC7A5
citr-L[e]	trp-L[e]	537, 536, 115, 113, 114	SLC6A19, SLC7A9, SLC7A5, SLC7A8, SLC6A14
citr-L[e]	tyr-L[e]	563, 116, 564, 118, 117	SLC6A19, SLC7A9, SLC7A5, SLC7A8, SLC6A14
citr-L[e]	val-L[e]	591, 120, 592, 119, 121	SLC6A19, SLC7A9, SLC7A5, SLC7A8, SLC6A14
crtn[e]	chol[c]		SLC22A2
dmgly[e]	glyb[e]		SLC6A12
dmgly[e]	pro-L[e]		SLC6A12
estrones[e]	akg[c]		SLC22A8
estrones[e]	akg[e]	167	SLC22A8
estrones[e]	prostge2[c]		SLCO3A1, SLC22A7, SLC22A8
estrones[e]	prostge2[e]		SLCO3A1, SLC22A7, SLC22A8
estrones[e]	thyox-L[c]		SLCO1C1
estrones[e]	thyox-L[e]		SLCO1C1
estrones[e]	triodthy[c]		SLCO1C1
estrones[e]	triodthy[e]		SLCO1C1
gchola[e]	gdchola[e]		SLCO1B1, SLC10A2, SLC10A1, SLCO1B3, SLCO1A2
gchola[e]	prostge2[c]		SLCO1B1, SLCO1A2
gchola[e]	prostge2[e]		SLCO1B1, SLCO1A2
gchola[e]	tdchola[e]		SLCO1B1, SLC10A2, SLC10A1, SLCO1B3, SLCO1A2
gchola[e]	thyox-L[c]		SLCO1B1, SLCO1B3, SLCO1A2
gchola[e]	thyox-L[e]		SLCO1B1, SLCO1B3, SLCO1A2
gchola[e]	triodthy[c]		SLCO1B1, SLCO1B3, SLCO1A2
gchola[e]	triodthy[e]		SLCO1B1, SLCO1B3, SLCO1A2
gdchola[e]	gchola[e]		SLCO1B1, SLC10A2, SLC10A1, SLCO1B3, SLCO1A2
gdchola[e]	prostge2[c]		SLCO1B1, SLCO1A2
gdchola[e]	prostge2[e]		SLCO1B1, SLCO1A2
gdchola[e]	tdchola[e]		SLCO1B1, SLC10A2, SLC10A1, SLCO1B3, SLCO1A2
gdchola[e]	thyox-L[c]		SLCO1B1, SLCO1B3, SLCO1A2
gdchola[e]	thyox-L[e]		SLCO1B1, SLCO1B3, SLCO1A2
gdchola[e]	triodthy[c]		SLCO1B1, SLCO1B3, SLCO1A2
gdchola[e]	triodthy[e]		SLCO1B1, SLCO1B3, SLCO1A2
glu-L[c]	akg[c]	3HKYNAKGAT, LCYSTAT, LEUTA, UNK3, KYNAKGAT, TYRTA, ALATA_L, PSERT, ILETA, CYSTA, 3SALATAi, VALTA, AATAi, ASPTA, PHETA1, EHGLAT	2.6.1.5, 2.6.1.6, 2.6.1.7, 2.6.1.1, 2.6.1.2, 2.6.1.3, 2.6.1.52, 2.6.1.42, 2.6.1.58, 2.6.1.39
glu-L[c]	asp-L[c]	ASPTA, ASPGLUm, ASNS1	6.3.5.4, 2.6.1.1, SLC1A6, SLC1A7, SLC1A1, SLC1A2, SLC1A3
glu-L[c]	asp-L[e]		SLC1A6, SLC1A7, SLC1A1, SLC1A2, SLC1A3
glu-L[c]	glu-L[e]	201, 200, 202, 199, 317, GLUVESSEC, CYSTGLUex, GLUt6	SLC7A11, SLC1A6, SLC1A7, SLC1A1, SLC1A2, SLC1A3
glu-L[c]	Lcystin[c]	CYSTGLUex	SLC7A11
glu-L[c]	Lcystin[e]		SLC7A11
glu-L[c]	prpp[c]	GLUPRT	2.4.2.14
glu-L[c]	xmp[c]	GMPS2	6.3.5.2
glu-L[e]	asp-L[c]		SLC1A6, SLC1A7, SLC1A1, SLC1A2, SLC1A3
glu-L[e]	asp-L[e]		SLC7A13, SLC1A6, SLC1A7, SLC1A1, SLC1A2, SLC1A3
glu-L[e]	glu-L[c]	201, 200, 202, 199, 317, GLUVESSEC, CYSTGLUex, GLUt6	SLC7A11, SLC1A6, SLC1A7, SLC1A1, SLC1A2, SLC1A3
glu-L[e]	Lcystin[c]		SLC7A11
glu-L[e]	Lcystin[e]	CYSTGLUex	SLC7A11
glyb[e]	chol[c]		SLC22A5
glyb[e]	dmgly[e]		SLC6A12
glyb[e]	lys-L[e]		SLC22A5
glyb[e]	met-L[e]		SLC22A5
glyb[e]	phe-L[e]		SLC6A20
glyb[e]	pro-L[e]		SLC6A12, SLC6A20, SLC36A2
glyc3p[c]	chol[c]		3.1.4.46
glyc3p[c]	glyc3p[e]	687	SLC37A1
glyc3p[c]	glyc[c]	GLYK	2.7.1.30
glyc3p[e]	glyc3p[c]	687	SLC37A1
glyc[c]	glyc3p[c]	GLYK	2.7.1.30
glyc[c]	glyc[e]	GLYCt	3.1.1.23
glyc[e]	glyc[c]	GLYCt	3.1.1.23
his-L[e]	asn-L[e]		SLC38A5, SLC38A4, SLC38A1, SLC38A2, SLC6A19, SLC6A14
his-L[e]	citr-L[e]	93, 232, 233	SLC6A19, SLC7A9, SLC7A5, SLC6A14
his-L[e]	hom-L[e]		SLC38A4, SLC6A19, SLC38A1, SLC6A14
his-L[e]	ile-L[e]	234, 235, 298	SLC6A19, SLC7A9, SLC7A5, SLC6A14
his-L[e]	Lcystin[c]		SLC7A9
his-L[e]	Lcystin[e]		SLC7A9
his-L[e]	leu-L[e]	329, 328, 237, 236, 330	SLC7A9, SLC7A6, SLC7A7, SLC7A5, SLC6A19, SLC6A14
his-L[e]	lys-L[e]		SLC38A4, SLC7A9, SLC7A6, SLC7A7, SLC7A2, SLC7A3, SLC7A1, SLC6A14
his-L[e]	met-L[e]	378, 238, 239, 377, 376	SLC38A4, SLC7A5, SLC7A9, SLC7A6, SLC7A7, SLC38A2, SLC6A19, SLC6A14
his-L[e]	orn[e]		SLC7A9, SLC7A6, SLC7A7, SLC7A2, SLC7A3, SLC7A1, SLC6A14
his-L[e]	phe-L[e]	423, 241, 240	SLC6A19, SLC7A9, SLC7A5, SLC6A14
his-L[e]	pro-L[e]		SLC38A2
his-L[e]	ser-L[e]		SLC38A5, SLC38A4, SLC38A1, SLC38A2, SLC6A19, SLC6A14
his-L[e]	thr-L[e]		SLC38A4, SLC6A19, SLC6A14, SLC38A2
his-L[e]	thyox-L[c]		SLC7A5
his-L[e]	thyox-L[e]	250, 513	SLC7A5
his-L[e]	triodthy[c]		SLC7A5
his-L[e]	triodthy[e]	524, 251	SLC7A5
his-L[e]	trp-L[e]	252, 253, 541	SLC6A19, SLC7A9, SLC7A5, SLC6A14
his-L[e]	tyr-L[e]	568, 254, 255	SLC6A19, SLC7A9, SLC7A5, SLC6A14
his-L[e]	val-L[e]	256, 257, 596	SLC6A19, SLC7A9, SLC7A5, SLC6A14
hom-L[e]	asn-L[e]	263, 262, 63, 64	SLC38A4, SLC38A1, SLC7A8, SLC6A19, SLC1A5, SLC6A14
hom-L[e]	citr-L[e]	94, 265	SLC6A19, SLC7A8, SLC6A14
hom-L[e]	his-L[e]		SLC38A4, SLC6A19, SLC38A1, SLC6A14
hom-L[e]	ile-L[e]	274, 299	SLC6A19, SLC7A8, SLC6A14
hom-L[e]	leu-L[e]	331, 275	SLC6A19, SLC7A8, SLC6A14
hom-L[e]	lys-L[e]		SLC38A4, SLC6A14
hom-L[e]	met-L[e]	379, 276	SLC38A4, SLC6A19, SLC7A8, SLC6A14
hom-L[e]	orn[e]		SLC6A14
hom-L[e]	phe-L[e]	424, 277	SLC6A19, SLC7A8, SLC6A14
hom-L[e]	ser-L[e]	468, 465, 467, 466, 281, 280, 278, 279	SLC38A4, SLC38A1, SLC7A8, SLC7A10, SLC6A19, SLC1A4, SLC1A5, SLC6A14
hom-L[e]	thr-L[e]	282, 284, 498, 495, 496, 497, 285, 283	SLC38A4, SLC7A8, SLC7A10, SLC6A19, SLC1A4, SLC1A5, SLC6A14
hom-L[e]	trp-L[e]	542, 286	SLC6A19, SLC7A8, SLC6A14
hom-L[e]	tyr-L[e]	569, 287	SLC6A19, SLC7A8, SLC6A14
hom-L[e]	val-L[e]	288, 597	SLC6A19, SLC7A8, SLC6A14
ile-L[e]	asn-L[e]	292, 65	SLC6A19, SLC7A8, SLC6A14
ile-L[e]	citr-L[e]	294, 95, 293, 97, 96	SLC6A19, SLC7A9, SLC7A5, SLC7A8, SLC6A14
ile-L[e]	his-L[e]	234, 235, 298	SLC6A19, SLC7A9, SLC7A5, SLC6A14
ile-L[e]	hom-L[e]	274, 299	SLC6A19, SLC7A8, SLC6A14
ile-L[e]	Lcystin[c]		SLC7A9
ile-L[e]	Lcystin[e]	155	SLC7A9
ile-L[e]	leu-L[e]	300, 301, 333, 332	SLC7A8, SLC7A9, SLC7A5, SLC6A19, SLC6A15, SLC43A2, SLC43A1, SLC6A14
ile-L[e]	lys-L[e]	356	SLC7A9, SLC6A14
ile-L[e]	met-L[e]	380, 381, 302, 303	SLC7A8, SLC7A9, SLC7A5, SLC6A19, SLC6A15, SLC43A2, SLC43A1, SLC6A14
ile-L[e]	orn[e]	405	SLC7A9, SLC6A14
ile-L[e]	phe-L[e]	304, 425, 305, 426	SLC7A8, SLC7A9, SLC7A5, SLC6A19, SLC43A2, SLC43A1, SLC6A14
ile-L[e]	pro-L[e]		SLC6A15
ile-L[e]	ser-L[e]	469, 306	SLC6A19, SLC7A8, SLC6A14
ile-L[e]	thr-L[e]	308, 499	SLC6A19, SLC7A8, SLC6A14
ile-L[e]	thyox-L[c]		SLC7A5
ile-L[e]	thyox-L[e]	309, 514	SLC7A5
ile-L[e]	triodthy[c]		SLC7A5
ile-L[e]	triodthy[e]	525, 310	SLC7A5
ile-L[e]	trp-L[e]	543, 311, 544, 312	SLC6A19, SLC7A9, SLC7A5, SLC7A8, SLC6A14
ile-L[e]	tyr-L[e]	313, 571, 570, 314	SLC6A19, SLC7A9, SLC7A5, SLC7A8, SLC6A14
ile-L[e]	val-L[e]	599, 598, 316, 315	SLC7A8, SLC7A9, SLC7A5, SLC6A19, SLC6A15, SLC43A2, SLC43A1, SLC6A14
lac-L[e]	ac[c]		SLC16A1
lac-L[e]	btn[e]		SLC16A1
lac-L[e]	pyr[e]		SLC16A1, SLC16A3, SLC16A7
Lcystin[c]	citr-L[e]		SLC7A9
Lcystin[c]	glu-L[c]	CYSTGLUex	SLC7A11
Lcystin[c]	glu-L[e]		SLC7A11
Lcystin[c]	his-L[e]		SLC7A9
Lcystin[c]	ile-L[e]		SLC7A9
Lcystin[c]	Lcystin[e]	151, CYSTGLUex, 155, 157, 156, 158, CYSTSERex, 160, 161, 162	SLC7A11, SLC7A9
Lcystin[c]	leu-L[e]		SLC7A9
Lcystin[c]	lys-L[e]		SLC7A9
Lcystin[c]	met-L[e]		SLC7A9
Lcystin[c]	orn[e]		SLC7A9
Lcystin[c]	phe-L[e]		SLC7A9
Lcystin[c]	trp-L[e]		SLC7A9
Lcystin[c]	tyr-L[e]		SLC7A9
Lcystin[c]	val-L[e]		SLC7A9
Lcystin[e]	citr-L[e]	151	SLC7A9
Lcystin[e]	glu-L[c]		SLC7A11
Lcystin[e]	glu-L[e]	CYSTGLUex	SLC7A11
Lcystin[e]	his-L[e]		SLC7A9
Lcystin[e]	ile-L[e]	155	SLC7A9
Lcystin[e]	Lcystin[c]	151, CYSTGLUex, 155, 157, 156, 158, CYSTSERex, 160, 161, 162	SLC7A11, SLC7A9
Lcystin[e]	leu-L[e]	156	SLC7A9
Lcystin[e]	lys-L[e]		SLC7A9
Lcystin[e]	met-L[e]	157	SLC7A9
Lcystin[e]	orn[e]		SLC7A9
Lcystin[e]	phe-L[e]	158	SLC7A9

## Sheet: NGT_CMRN_AMS
Node1	Node2	Reaction ID	Common Enzyme/Transporter
akg[c]	asp-L[c]		2.6.1.1
akg[c]	glu-L[c]	3HKYNAKGAT, LCYSTAT, LEUTA, UNK3, KYNAKGAT, TYRTA, ALATA_L, PSERT, ILETA, CYSTA, 3SALATAi, VALTA, AATAi, ASPTA, PHETA1, EHGLAT	2.6.1.5, 2.6.1.6, 2.6.1.7, 2.6.1.1, 2.6.1.2, 2.6.1.3, 2.6.1.52, 2.6.1.42, 2.6.1.58, 2.6.1.39
akg[c]	ile-L[c]		2.6.1.42
akg[c]	leu-L[c]		2.6.1.6
akg[c]	phe-L[c]		2.6.1.58
akg[c]	prostge2[e]		SLC22A6, SLC22A8
akg[c]	pyr[c]	ALATA_L	2.6.1.2
akg[c]	tchola[e]		SLC22A8
akg[c]	tyr-L[c]		2.6.1.5
akg[c]	val-L[c]		2.6.1.42
amet[c]	met-L[c]	METAT	2.5.1.6
amet[c]	ncam[c]		2.1.1.1
asn-L[c]	asp-L[c]	ASNS1	6.3.5.4
asn-L[c]	citr-L[c]	89, 59	SLC6A19, SLC7A8, SLC6A14
asn-L[c]	glu-L[c]		6.3.5.4
asn-L[c]	his-L[c]		SLC38A5, SLC38A4, SLC38A1, SLC38A2, SLC6A19, SLC6A14
asn-L[c]	hom-L[c]	263, 262, 63, 64	SLC38A4, SLC38A1, SLC7A8, SLC6A19, SLC1A5, SLC6A14
asn-L[c]	ile-L[c]	292, 65	SLC6A19, SLC7A8, SLC6A14
asn-L[c]	leu-L[c]	322, 66	SLC6A19, SLC7A8, SLC6A14
asn-L[c]	lys-L[c]		SLC38A4, SLC6A14
asn-L[c]	met-L[c]	370, 67	SLC38A4, SLC6A19, SLC6A14, SLC7A8, SLC38A2
asn-L[c]	orn[c]		SLC6A14
asn-L[c]	phe-L[c]	68, 417	SLC6A19, SLC7A8, SLC6A14
asn-L[c]	pro-L[c]		SLC38A2
asn-L[c]	ser-L[c]	458, 69, ASNSERNaEx, SERASNNaEx	SLC38A5, SLC38A4, SLC38A1, SLC7A8, SLC38A2, SLC6A19, SLC1A5, SLC6A14
asn-L[c]	thr-L[c]	75, ASNTHRNaEx, THRASNNaEx, 488	SLC38A4, SLC7A8, SLC38A2, SLC6A19, SLC1A5, SLC6A14
asn-L[c]	trp-L[c]	76, 535	SLC6A19, SLC7A8, SLC6A14
asn-L[c]	tyr-L[c]	77, 562	SLC6A19, SLC7A8, SLC6A14
asn-L[c]	val-L[c]	590, 78	SLC6A19, SLC7A8, SLC6A14
asp-L[c]	akg[c]		2.6.1.1
asp-L[c]	asn-L[c]	ASNS1	6.3.5.4
asp-L[c]	citr-L[c]		6.3.4.5
asp-L[c]	glu-L[c]	ASPTA, ASPGLUm, ASNS1	6.3.5.4, 2.6.1.1, SLC1A6, SLC1A7, SLC1A1, SLC1A2, SLC1A3
chol[c]	crtn[c]		SLC22A2
chol[c]	glyb[c]		SLC22A5
chol[c]	glyc3p[c]		3.1.4.46
chol[c]	lys-L[c]		SLC22A5
chol[c]	met-L[c]		SLC22A5
chol[c]	ser-L[c]	PSSA1_hs	2.7.8.8
citr-L[c]	asn-L[c]	89, 59	SLC6A19, SLC7A8, SLC6A14
citr-L[c]	asp-L[c]		6.3.4.5
citr-L[c]	his-L[c]	93, 232, 233	SLC6A19, SLC7A9, SLC7A5, SLC6A14
citr-L[c]	hom-L[c]	94, 265	SLC6A19, SLC7A8, SLC6A14
citr-L[c]	ile-L[c]	294, 95, 293, 97, 96	SLC6A19, SLC7A9, SLC7A5, SLC7A8, SLC6A14
citr-L[c]	leu-L[c]	99, 98, 100, 324, 323	SLC6A19, SLC7A9, SLC7A5, SLC7A8, SLC6A14
citr-L[c]	lys-L[c]	355	SLC7A9, SLC6A14
citr-L[c]	met-L[c]	371, 103, 372, 102, 101	SLC6A19, SLC7A9, SLC7A5, SLC7A8, SLC6A14
citr-L[c]	orn[c]	ORNt4m, 404	SLC7A9, SLC6A14
citr-L[c]	phe-L[c]	418, 106, 419, 104, 105	SLC6A19, SLC7A9, SLC7A5, SLC7A8, SLC6A14
citr-L[c]	ser-L[c]	107, 460	SLC6A19, SLC7A8, SLC6A14
citr-L[c]	thr-L[c]	490, 110	SLC6A19, SLC7A8, SLC6A14
citr-L[c]	thyox-L[c]	512, 111	SLC7A5
citr-L[c]	thyox-L[e]		SLC7A5
citr-L[c]	triodthy[c]	523, 112	SLC7A5
citr-L[c]	trp-L[c]	537, 536, 115, 113, 114	SLC6A19, SLC7A9, SLC7A5, SLC7A8, SLC6A14
citr-L[c]	tyr-L[c]	563, 116, 564, 118, 117	SLC6A19, SLC7A9, SLC7A5, SLC7A8, SLC6A14
citr-L[c]	val-L[c]	591, 120, 592, 119, 121	SLC6A19, SLC7A9, SLC7A5, SLC7A8, SLC6A14
crtn[c]	chol[c]		SLC22A2
dmgly[c]	glyb[c]	BHMT	SLC6A12, 2.1.1.5
dmgly[c]	met-L[c]		2.1.1.5
dmgly[c]	pro-L[c]		SLC6A12
gchola[c]	gdchola[c]		SLC10A2, SLC10A1
gchola[c]	leuktrC4[c]		SLCO1B3
gchola[c]	prostge2[e]		SLCO1B1, SLCO1A2
gchola[c]	tchola[e]		SLC10A2, SLC10A1, SLCO1B3, SLCO1B1, ABCB11, SLCO1A2
gchola[c]	tdchola[c]		SLC10A2, SLC10A1
gchola[c]	thyox-L[c]		SLCO1B1, SLCO1B3, SLCO1A2
gchola[c]	thyox-L[e]		SLCO1B1, SLCO1B3, SLCO1A2
gchola[c]	triodthy[c]		SLCO1B1, SLCO1B3, SLCO1A2
gdchola[c]	gchola[c]		SLC10A2, SLC10A1
gdchola[c]	tchola[e]		SLC10A2, SLC10A1
gdchola[c]	tdchola[c]		SLC10A2, SLC10A1
glu-L[c]	akg[c]	3HKYNAKGAT, LCYSTAT, LEUTA, UNK3, KYNAKGAT, TYRTA, ALATA_L, PSERT, ILETA, CYSTA, 3SALATAi, VALTA, AATAi, ASPTA, PHETA1, EHGLAT	2.6.1.5, 2.6.1.6, 2.6.1.7, 2.6.1.1, 2.6.1.2, 2.6.1.3, 2.6.1.52, 2.6.1.42, 2.6.1.58, 2.6.1.39
glu-L[c]	asn-L[c]		6.3.5.4
glu-L[c]	asp-L[c]	ASPTA, ASPGLUm, ASNS1	6.3.5.4, 2.6.1.1, SLC1A6, SLC1A7, SLC1A1, SLC1A2, SLC1A3
glu-L[c]	ile-L[c]	ILETA	2.6.1.42
glu-L[c]	leuktrC4[c]		2.3.2.2
glu-L[c]	leu-L[c]	LEUTA	2.6.1.6
glu-L[c]	met-L[c]	UNK3
glu-L[c]	phe-L[c]	PHETA1	2.6.1.58
glu-L[c]	prpp[c]	GLUPRT	2.4.2.14
glu-L[c]	pyr[c]		2.6.1.2
glu-L[c]	tyr-L[c]	TYRTA	2.6.1.5
glu-L[c]	val-L[c]	VALTA	2.6.1.42
glyb[c]	chol[c]		SLC22A5
glyb[c]	dmgly[c]	BHMT	SLC6A12, 2.1.1.5
glyb[c]	lys-L[c]		SLC22A5
glyb[c]	met-L[c]	BHMT	SLC22A5, 2.1.1.5
glyb[c]	phe-L[c]		SLC6A20
glyb[c]	pro-L[c]		SLC6A12, SLC6A20, SLC36A2
glyc3p[c]	chol[c]		3.1.4.46
glyc3p[c]	glyc[c]	GLYK	2.7.1.30
glyc[c]	glyc3p[c]	GLYK	2.7.1.30
his-L[c]	asn-L[c]		SLC38A5, SLC38A4, SLC38A1, SLC38A2, SLC6A19, SLC6A14
his-L[c]	citr-L[c]	93, 232, 233	SLC6A19, SLC7A9, SLC7A5, SLC6A14
his-L[c]	hom-L[c]		SLC38A4, SLC6A19, SLC38A1, SLC6A14
his-L[c]	ile-L[c]	234, 235, 298	SLC6A19, SLC7A9, SLC7A5, SLC6A14
his-L[c]	leu-L[c]	329, 328, 237, 236, 330	SLC7A9, SLC7A6, SLC7A7, SLC7A5, SLC6A19, SLC6A14
his-L[c]	lys-L[c]		SLC38A4, SLC7A9, SLC7A6, SLC7A7, SLC7A2, SLC7A3, SLC7A1, SLC6A14
his-L[c]	met-L[c]	378, 238, 239, 377, 376	SLC38A4, SLC7A5, SLC7A9, SLC7A6, SLC7A7, SLC38A2, SLC6A19, SLC6A14
his-L[c]	orn[c]		SLC7A9, SLC7A6, SLC7A7, SLC7A2, SLC7A3, SLC7A1, SLC6A14
his-L[c]	phe-L[c]	423, 241, 240	SLC6A19, SLC7A9, SLC7A5, SLC6A14
his-L[c]	pro-L[c]		SLC38A2
his-L[c]	ser-L[c]		SLC38A5, SLC38A4, SLC38A1, SLC38A2, SLC6A19, SLC6A14
his-L[c]	thr-L[c]		SLC38A4, SLC6A19, SLC6A14, SLC38A2
his-L[c]	thyox-L[c]	250, 513	SLC7A5
his-L[c]	thyox-L[e]		SLC7A5
his-L[c]	triodthy[c]	524, 251	SLC7A5
his-L[c]	trp-L[c]	252, 253, 541	SLC6A19, SLC7A9, SLC7A5, SLC6A14
his-L[c]	tyr-L[c]	568, 254, 255	SLC6A19, SLC7A9, SLC7A5, SLC6A14
his-L[c]	val-L[c]	256, 257, 596	SLC6A19, SLC7A9, SLC7A5, SLC6A14
hom-L[c]	asn-L[c]	263, 262, 63, 64	SLC38A4, SLC38A1, SLC7A8, SLC6A19, SLC1A5, SLC6A14
hom-L[c]	citr-L[c]	94, 265	SLC6A19, SLC7A8, SLC6A14
hom-L[c]	his-L[c]		SLC38A4, SLC6A19, SLC38A1, SLC6A14
hom-L[c]	ile-L[c]	274, 299	SLC6A19, SLC7A8, SLC6A14
hom-L[c]	leu-L[c]	331, 275	SLC6A19, SLC7A8, SLC6A14
hom-L[c]	lys-L[c]		SLC38A4, SLC6A14
hom-L[c]	met-L[c]	379, 276	SLC38A4, SLC6A19, SLC7A8, SLC6A14
hom-L[c]	orn[c]		SLC6A14
hom-L[c]	phe-L[c]	424, 277	SLC6A19, SLC7A8, SLC6A14
hom-L[c]	ser-L[c]	468, 465, 467, 466, 281, 280, 278, 279	SLC38A4, SLC38A1, SLC7A8, SLC7A10, SLC6A19, SLC1A4, SLC1A5, SLC6A14
hom-L[c]	thr-L[c]	282, 284, 498, 495, 496, 497, 285, 283	SLC38A4, SLC7A8, SLC7A10, SLC6A19, SLC1A4, SLC1A5, SLC6A14
hom-L[c]	trp-L[c]	542, 286	SLC6A19, SLC7A8, SLC6A14
hom-L[c]	tyr-L[c]	569, 287	SLC6A19, SLC7A8, SLC6A14
hom-L[c]	val-L[c]	288, 597	SLC6A19, SLC7A8, SLC6A14
ile-L[c]	akg[c]		2.6.1.42
ile-L[c]	asn-L[c]	292, 65	SLC6A19, SLC7A8, SLC6A14
ile-L[c]	citr-L[c]	294, 95, 293, 97, 96	SLC6A19, SLC7A9, SLC7A5, SLC7A8, SLC6A14
ile-L[c]	glu-L[c]	ILETA	2.6.1.42
ile-L[c]	his-L[c]	234, 235, 298	SLC6A19, SLC7A9, SLC7A5, SLC6A14
ile-L[c]	hom-L[c]	274, 299	SLC6A19, SLC7A8, SLC6A14
ile-L[c]	leu-L[c]	300, 301, 333, 332	SLC7A8, SLC7A9, SLC7A5, SLC6A19, SLC6A15, SLC43A2, SLC43A1, SLC6A14
ile-L[c]	lys-L[c]	356	SLC7A9, SLC6A14
ile-L[c]	met-L[c]	380, 381, 302, 303	SLC7A8, SLC7A9, SLC7A5, SLC6A19, SLC6A15, SLC43A2, SLC43A1, SLC6A14
ile-L[c]	orn[c]	405	SLC7A9, SLC6A14
ile-L[c]	phe-L[c]	304, 425, 305, 426	SLC7A8, SLC7A9, SLC7A5, SLC6A19, SLC43A2, SLC43A1, SLC6A14
ile-L[c]	pro-L[c]		SLC6A15
ile-L[c]	ser-L[c]	469, 306	SLC6A19, SLC7A8, SLC6A14
ile-L[c]	thr-L[c]	308, 499	SLC6A19, SLC7A8, SLC6A14
ile-L[c]	thyox-L[c]	309, 514	SLC7A5
ile-L[c]	thyox-L[e]		SLC7A5
ile-L[c]	triodthy[c]	525, 310	SLC7A5
ile-L[c]	trp-L[c]	543, 311, 544, 312	SLC6A19, SLC7A9, SLC7A5, SLC7A8, SLC6A14
ile-L[c]	tyr-L[c]	313, 571, 570, 314	SLC6A19, SLC7A9, SLC7A5, SLC7A8, SLC6A14
ile-L[c]	val-L[c]	599, 598, 316, 315	SLC7A8, SLC7A9, SLC7A5, SLC6A19, SLC6A15, 2.6.1.42, SLC43A2, SLC43A1, SLC6A14
lac-L[c]	pyr[c]	LDH_L, L-LACDcm	1.1.2.3, SLC16A1, SLC16A3, 1.1.1.27, SLC16A7
leuktrC4[c]	gchola[c]		SLCO1B3
leuktrC4[c]	glu-L[c]		2.3.2.2
leuktrC4[c]	tchola[e]		SLCO1B3
leuktrC4[c]	thyox-L[c]		SLCO1B3
leuktrC4[c]	thyox-L[e]		SLCO1B3
leuktrC4[c]	triodthy[c]		SLCO1B3
leu-L[c]	akg[c]		2.6.1.6
leu-L[c]	asn-L[c]	322, 66	SLC6A19, SLC7A8, SLC6A14
leu-L[c]	citr-L[c]	99, 98, 100, 324, 323	SLC6A19, SLC7A9, SLC7A5, SLC7A8, SLC6A14
leu-L[c]	glu-L[c]	LEUTA	2.6.1.6
leu-L[c]	his-L[c]	329, 328, 237, 236, 330	SLC7A9, SLC7A6, SLC7A7, SLC7A5, SLC6A19, SLC6A14
leu-L[c]	hom-L[c]	331, 275	SLC6A19, SLC7A8, SLC6A14
leu-L[c]	ile-L[c]	300, 301, 333, 332	SLC7A8, SLC7A9, SLC7A5, SLC6A19, SLC6A15, SLC43A2, SLC43A1, SLC6A14
leu-L[c]	lys-L[c]	335, 334, 357	SLC7A6, SLC7A7, SLC7A9, SLC6A14
leu-L[c]	met-L[c]	336, 382, 383, 337, METLEUex	SLC7A8, SLC7A9, SLC7A6, SLC7A7, SLC7A5, SLC6A19, SLC6A15, SLC43A2, SLC43A1, SLC6A14
leu-L[c]	orn[c]	406, 339, 338	SLC7A6, SLC7A7, SLC7A9, SLC6A14
leu-L[c]	phe-L[c]	428, 340, 341, 427	SLC7A8, SLC7A9, SLC7A5, SLC6A19, SLC43A2, SLC43A1, SLC6A14
leu-L[c]	pro-L[c]		SLC6A15
leu-L[c]	ser-L[c]	470, 342	SLC6A19, SLC7A8, SLC6A14
leu-L[c]	thr-L[c]	346, 500	SLC6A19, SLC7A8, SLC6A14
leu-L[c]	thyox-L[c]	347, 515	SLC7A5
leu-L[c]	thyox-L[e]		SLC7A5
leu-L[c]	triodthy[c]	526, 348	SLC7A5
leu-L[c]	trp-L[c]	545, 546, 349, 350	SLC6A19, SLC7A9, SLC7A5, SLC7A8, SLC6A14
leu-L[c]	tyr-L[c]	573, 572, 352, 351	SLC6A19, SLC7A9, SLC7A5, SLC7A8, SLC6A14
leu-L[c]	val-L[c]	353, 354, 601, 600	SLC7A8, SLC7A9, SLC7A5, SLC6A19, SLC6A15, SLC43A2, SLC43A1, SLC6A14
lys-L[c]	asn-L[c]		SLC38A4, SLC6A14
lys-L[c]	chol[c]		SLC22A5
lys-L[c]	citr-L[c]	355	SLC7A9, SLC6A14
lys-L[c]	glyb[c]		SLC22A5
lys-L[c]	his-L[c]		SLC38A4, SLC7A9, SLC7A6, SLC7A7, SLC7A2, SLC7A3, SLC7A1, SLC6A14
lys-L[c]	hom-L[c]		SLC38A4, SLC6A14
lys-L[c]	ile-L[c]	356	SLC7A9, SLC6A14
lys-L[c]	leu-L[c]	335, 334, 357	SLC7A6, SLC7A7, SLC7A9, SLC6A14
lys-L[c]	met-L[c]	384, 385, 358	SLC38A4, SLC7A9, SLC7A6, SLC7A7, SLC22A5, SLC6A14
lys-L[c]	orn[c]		SLC7A9, SLC7A6, SLC7A7, SLC7A2, SLC7A3, SLC7A1, SLC6A14
lys-L[c]	phe-L[c]	359	SLC7A9, SLC6A14
lys-L[c]	ser-L[c]	SERLYSNaex	SLC38A4, SLC6A14
lys-L[c]	thr-L[c]		SLC38A4, SLC6A14
lys-L[c]	trp-L[c]	363	SLC7A9, SLC6A14
lys-L[c]	tyr-L[c]	364	SLC7A9, SLC6A14
lys-L[c]	val-L[c]	365	SLC7A9, SLC6A14
met-L[c]	amet[c]	METAT	2.5.1.6
met-L[c]	asn-L[c]	370, 67	SLC38A4, SLC6A19, SLC6A14, SLC7A8, SLC38A2
met-L[c]	chol[c]		SLC22A5
met-L[c]	citr-L[c]	371, 103, 372, 102, 101	SLC6A19, SLC7A9, SLC7A5, SLC7A8, SLC6A14
met-L[c]	dmgly[c]		2.1.1.5
met-L[c]	glu-L[c]	UNK3
met-L[c]	glyb[c]	BHMT	SLC22A5, 2.1.1.5
met-L[c]	his-L[c]	378, 238, 239, 377, 376	SLC38A4, SLC7A5, SLC7A9, SLC7A6, SLC7A7, SLC38A2, SLC6A19, SLC6A14
met-L[c]	hom-L[c]	379, 276	SLC38A4, SLC6A19, SLC7A8, SLC6A14
met-L[c]	ile-L[c]	380, 381, 302, 303	SLC7A8, SLC7A9, SLC7A5, SLC6A19, SLC6A15, SLC43A2, SLC43A1, SLC6A14
met-L[c]	leu-L[c]	336, 382, 383, 337, METLEUex	SLC7A8, SLC7A9, SLC7A6, SLC7A7, SLC7A5, SLC6A19, SLC6A15, SLC43A2, SLC43A1, SLC6A14
met-L[c]	lys-L[c]	384, 385, 358	SLC38A4, SLC7A9, SLC7A6, SLC7A7, SLC22A5, SLC6A14
met-L[c]	orn[c]	407, 386, 387	SLC7A6, SLC7A7, SLC7A9, SLC6A14
met-L[c]	phe-L[c]	388, 389, 429, 430	SLC7A8, SLC7A9, SLC7A5, SLC6A19, SLC43A2, SLC43A1, SLC6A14
met-L[c]	pro-L[c]		SLC6A15, SLC38A2
met-L[c]	ser-L[c]	390, 471	SLC38A4, SLC6A19, SLC6A14, SLC7A8, SLC38A2
met-L[c]	thr-L[c]	395, 501	SLC38A4, SLC6A19, SLC6A14, SLC7A8, SLC38A2
met-L[c]	thyox-L[c]	396, 516	SLC7A5
met-L[c]	thyox-L[e]		SLC7A5
met-L[c]	triodthy[c]	527, 397	SLC7A5
met-L[c]	trp-L[c]	548, 399, 398, 547	SLC6A19, SLC7A9, SLC7A5, SLC7A8, SLC6A14
met-L[c]	tyr-L[c]	574, 575, 401, 400	SLC6A19, SLC7A9, SLC7A5, SLC7A8, SLC6A14
met-L[c]	val-L[c]	403, 402, 603, 602	SLC7A8, SLC7A9, SLC7A5, SLC6A19, SLC6A15, SLC43A2, SLC43A1, SLC6A14
ncam[c]	amet[c]		2.1.1.1
ncam[c]	prpp[c]		2.4.2.12
ncam[c]	r1p[c]		2.4.2.1
ncam[c]	xan[c]		2.4.2.1
orn[c]	asn-L[c]		SLC6A14
orn[c]	citr-L[c]	ORNt4m, 404	SLC7A9, SLC6A14
orn[c]	his-L[c]		SLC7A9, SLC7A6, SLC7A7, SLC7A2, SLC7A3, SLC7A1, SLC6A14
orn[c]	hom-L[c]		SLC6A14
orn[c]	ile-L[c]	405	SLC7A9, SLC6A14
orn[c]	leu-L[c]	406, 339, 338	SLC7A6, SLC7A7, SLC7A9, SLC6A14
orn[c]	lys-L[c]		SLC7A9, SLC7A6, SLC7A7, SLC7A2, SLC7A3, SLC7A1, SLC6A14
orn[c]	met-L[c]	407, 386, 387	SLC7A6, SLC7A7, SLC7A9, SLC6A14
orn[c]	phe-L[c]	408	SLC7A9, SLC6A14
orn[c]	ser-L[c]		SLC6A14
orn[c]	thr-L[c]		SLC6A14
orn[c]	trp-L[c]	412	SLC7A9, SLC6A14
orn[c]	tyr-L[c]	413	SLC7A9, SLC6A14
orn[c]	val-L[c]	414	SLC7A9, SLC6A14
phe-L[c]	akg[c]		2.6.1.58
phe-L[c]	asn-L[c]	68, 417	SLC6A19, SLC7A8, SLC6A14
phe-L[c]	citr-L[c]	418, 106, 419, 104, 105	SLC6A19, SLC7A9, SLC7A5, SLC7A8, SLC6A14
phe-L[c]	glu-L[c]	PHETA1	2.6.1.58
phe-L[c]	glyb[c]		SLC6A20
phe-L[c]	his-L[c]	423, 241, 240	SLC6A19, SLC7A9, SLC7A5, SLC6A14
phe-L[c]	hom-L[c]	424, 277	SLC6A19, SLC7A8, SLC6A14
phe-L[c]	ile-L[c]	304, 425, 305, 426	SLC7A8, SLC7A9, SLC7A5, SLC6A19, SLC43A2, SLC43A1, SLC6A14
phe-L[c]	leu-L[c]	428, 340, 341, 427	SLC7A8, SLC7A9, SLC7A5, SLC6A19, SLC43A2, SLC43A1, SLC6A14
phe-L[c]	lys-L[c]	359	SLC7A9, SLC6A14
phe-L[c]	met-L[c]	388, 389, 429, 430	SLC7A8, SLC7A9, SLC7A5, SLC6A19, SLC43A2, SLC43A1, SLC6A14
phe-L[c]	orn[c]	408	SLC7A9, SLC6A14
phe-L[c]	pro-L[c]		SLC6A20
phe-L[c]	ser-L[c]	472, 431	SLC6A19, SLC7A8, SLC6A14
phe-L[c]	thr-L[c]	436, 502	SLC6A19, SLC7A8, SLC6A14
phe-L[c]	thyox-L[c]	437, 517	SLC7A5
phe-L[c]	thyox-L[e]		SLC7A5
phe-L[c]	triodthy[c]	528, 438	SLC7A5
phe-L[c]	trp-L[c]	549, 550, 440, 439	SLC7A8, SLC7A9, SLC7A5, SLC6A19, SLC16A10, 4.1.1.28, SLC6A14
phe-L[c]	tyr-L[c]	PHETHPTOX2, 442, 441, 577, 576	SLC7A8, SLC7A9, SLC7A5, SLC6A19, SLC16A10, 1.14.16.1, SLC6A14
phe-L[c]	val-L[c]	605, 604, 443, 444	SLC7A8, SLC7A9, SLC7A5, SLC6A19, SLC43A2, SLC43A1, SLC6A14
pro-L[c]	asn-L[c]		SLC38A2
pro-L[c]	dmgly[c]		SLC6A12
pro-L[c]	glyb[c]		SLC6A12, SLC6A20, SLC36A2
pro-L[c]	his-L[c]		SLC38A2
pro-L[c]	ile-L[c]		SLC6A15
pro-L[c]	leu-L[c]		SLC6A15
pro-L[c]	met-L[c]		SLC6A15, SLC38A2
pro-L[c]	phe-L[c]		SLC6A20
pro-L[c]	ser-L[c]		SLC38A2
pro-L[c]	thr-L[c]		SLC38A2
pro-L[c]	val-L[c]		SLC6A15
prostge2[e]	akg[c]		SLC22A6, SLC22A8
prostge2[e]	gchola[c]		SLCO1B1, SLCO1A2
prostge2[e]	tchola[e]		SLCO1B1, SLCO4A1, SLC22A8, SLCO1A2
prostge2[e]	thyox-L[c]		SLCO1B1, SLCO4A1, SLCO1A2
prostge2[e]	thyox-L[e]		SLCO1B1, SLCO4A1, SLCO1A2
prostge2[e]	triodthy[c]		SLCO1B1, SLCO4A1, SLCO1A2
prpp[c]	glu-L[c]	GLUPRT	2.4.2.14
prpp[c]	ncam[c]		2.4.2.12
prpp[c]	r5p[c]	PRPPS	2.7.6.1
pyr[c]	akg[c]	ALATA_L	2.6.1.2
pyr[c]	glu-L[c]		2.6.1.2
pyr[c]	lac-L[c]	LDH_L, L-LACDcm	1.1.2.3, SLC16A1, SLC16A3, 1.1.1.27, SLC16A7
r1p[c]	ncam[c]		2.4.2.1
r1p[c]	r5p[c]	PPM	5.4.2.7
r1p[c]	xan[c]		2.4.2.1
r5p[c]	prpp[c]	PRPPS	2.7.6.1
r5p[c]	r1p[c]	PPM	5.4.2.7
ser-L[c]	asn-L[c]	458, 69, ASNSERNaEx, SERASNNaEx	SLC38A5, SLC38A4, SLC38A1, SLC7A8, SLC38A2, SLC6A19, SLC1A5, SLC6A14
ser-L[c]	chol[c]	PSSA1_hs	2.7.8.8
ser-L[c]	citr-L[c]	107, 460	SLC6A19, SLC7A8, SLC6A14
ser-L[c]	his-L[c]		SLC38A5, SLC38A4, SLC38A1, SLC38A2, SLC6A19, SLC6A14
ser-L[c]	hom-L[c]	468, 465, 467, 466, 281, 280, 278, 279	SLC38A4, SLC38A1, SLC7A8, SLC7A10, SLC6A19, SLC1A4, SLC1A5, SLC6A14
ser-L[c]	ile-L[c]	469, 306	SLC6A19, SLC7A8, SLC6A14
ser-L[c]	leu-L[c]	470, 342	SLC6A19, SLC7A8, SLC6A14
ser-L[c]	lys-L[c]	SERLYSNaex	SLC38A4, SLC6A14
ser-L[c]	met-L[c]	390, 471	SLC38A4, SLC6A19, SLC6A14, SLC7A8, SLC38A2
ser-L[c]	orn[c]		SLC6A14
ser-L[c]	phe-L[c]	472, 431	SLC6A19, SLC7A8, SLC6A14
ser-L[c]	pro-L[c]		SLC38A2
ser-L[c]	thr-L[c]	THRSERNaEx, SERTHRNaEx, 503, 478, 479, 504, 480	SLC38A4, SLC7A8, SLC38A2, SLC7A10, SLC6A19, SLC1A4, SLC1A5, SLC6A14
ser-L[c]	trp-L[c]	551, 481	SLC6A19, SLC7A8, SLC6A14
ser-L[c]	tyr-L[c]	578, 482	SLC6A19, SLC7A8, SLC6A14
ser-L[c]	val-L[c]	606, 483	SLC6A19, SLC7A8, SLC6A14
tchola[e]	akg[c]		SLC22A8
tchola[e]	gchola[c]		SLC10A2, SLC10A1, SLCO1B3, SLCO1B1, ABCB11, SLCO1A2
tchola[e]	gdchola[c]		SLC10A2, SLC10A1
tchola[e]	leuktrC4[c]		SLCO1B3
tchola[e]	prostge2[e]		SLCO1B1, SLCO4A1, SLC22A8, SLCO1A2
tchola[e]	tdchola[c]		SLC10A2, SLC10A1
tchola[e]	thyox-L[c]		SLCO1B1, SLCO1B3, SLCO6B1, SLCO4A1, SLCO1A2
tchola[e]	thyox-L[e]		SLCO1B1, SLCO1B3, SLCO6B1, SLCO4A1, SLCO1A2
tchola[e]	triodthy[c]		SLCO1B1, SLCO1B3, SLCO4A1, SLCO1A2
tdchola[c]	gchola[c]		SLC10A2, SLC10A1
tdchola[c]	gdchola[c]		SLC10A2, SLC10A1
tdchola[c]	tchola[e]		SLC10A2, SLC10A1
thr-L[c]	asn-L[c]	75, ASNTHRNaEx, THRASNNaEx, 488	SLC38A4, SLC7A8, SLC38A2, SLC6A19, SLC1A5, SLC6A14
thr-L[c]	citr-L[c]	490, 110	SLC6A19, SLC7A8, SLC6A14
thr-L[c]	his-L[c]		SLC38A4, SLC6A19, SLC6A14, SLC38A2
thr-L[c]	hom-L[c]	282, 284, 498, 495, 496, 497, 285, 283	SLC38A4, SLC7A8, SLC7A10, SLC6A19, SLC1A4, SLC1A5, SLC6A14
thr-L[c]	ile-L[c]	308, 499	SLC6A19, SLC7A8, SLC6A14
thr-L[c]	leu-L[c]	346, 500	SLC6A19, SLC7A8, SLC6A14
thr-L[c]	lys-L[c]		SLC38A4, SLC6A14
thr-L[c]	met-L[c]	395, 501	SLC38A4, SLC6A19, SLC6A14, SLC7A8, SLC38A2
thr-L[c]	orn[c]		SLC6A14
thr-L[c]	phe-L[c]	436, 502	SLC6A19, SLC7A8, SLC6A14
thr-L[c]	pro-L[c]		SLC38A2
thr-L[c]	ser-L[c]	THRSERNaEx, SERTHRNaEx, 503, 478, 479, 504, 480	SLC38A4, SLC7A8, SLC38A2, SLC7A10, SLC6A19, SLC1A4, SLC1A5, SLC6A14
thr-L[c]	trp-L[c]	508, 553	SLC6A19, SLC7A8, SLC6A14
thr-L[c]	tyr-L[c]	580, 509	SLC6A19, SLC7A8, SLC6A14
thr-L[c]	val-L[c]	510, 608	SLC6A19, SLC7A8, SLC6A14
thyox-L[c]	citr-L[c]	512, 111	SLC7A5
thyox-L[c]	gchola[c]		SLCO1B1, SLCO1B3, SLCO1A2
thyox-L[c]	his-L[c]	250, 513	SLC7A5
thyox-L[c]	ile-L[c]	309, 514	SLC7A5
thyox-L[c]	leuktrC4[c]		SLCO1B3
thyox-L[c]	leu-L[c]	347, 515	SLC7A5
thyox-L[c]	met-L[c]	396, 516	SLC7A5
thyox-L[c]	phe-L[c]	437, 517	SLC7A5
thyox-L[c]	prostge2[e]		SLCO1B1, SLCO4A1, SLCO1A2
thyox-L[c]	tchola[e]		SLCO1B1, SLCO1B3, SLCO6B1, SLCO4A1, SLCO1A2
thyox-L[c]	thyox-L[e]	THYOXt2, 554, 609, 111, 396, 250, 727, 347, 520, 521, 7, 735, THYOXt, 529, 309, 581, 717, 738, 519, 518, 724, 511, 437, 513, 512, 515, 514, 517, 516	SLC7A5, SLCO1B1, SLCO1B3, SLCO6B1, SLCO1A2, SLCO4A1, SLCO1C1
thyox-L[c]	triodthy[c]	518, 529	1.11.1.8, SLC7A5, SLCO1B1, SLCO1B3, SLCO1A2, SLCO4A1, SLCO1C1
thyox-L[c]	trp-L[c]	519, 554	SLC7A5
thyox-L[c]	tyr-L[c]	520, 581	SLC7A5, 1.11.1.8
thyox-L[c]	val-L[c]	609, 521	SLC7A5
thyox-L[e]	citr-L[c]		SLC7A5
thyox-L[e]	gchola[c]		SLCO1B1, SLCO1B3, SLCO1A2
thyox-L[e]	his-L[c]		SLC7A5
thyox-L[e]	ile-L[c]		SLC7A5
thyox-L[e]	leuktrC4[c]		SLCO1B3
thyox-L[e]	leu-L[c]		SLC7A5
thyox-L[e]	met-L[c]		SLC7A5
thyox-L[e]	phe-L[c]		SLC7A5
thyox-L[e]	prostge2[e]		SLCO1B1, SLCO4A1, SLCO1A2
thyox-L[e]	tchola[e]		SLCO1B1, SLCO1B3, SLCO6B1, SLCO4A1, SLCO1A2
thyox-L[e]	thyox-L[c]	THYOXt2, 554, 609, 111, 396, 250, 727, 347, 520, 521, 7, 735, THYOXt, 529, 309, 581, 717, 738, 519, 518, 724, 511, 437, 513, 512, 515, 514, 517, 516	SLC7A5, SLCO1B1, SLCO1B3, SLCO6B1, SLCO1A2, SLCO4A1, SLCO1C1
thyox-L[e]	triodthy[c]		SLC7A5, SLCO1B1, SLCO1B3, SLCO1A2, SLCO4A1, SLCO1C1
thyox-L[e]	trp-L[c]		SLC7A5
thyox-L[e]	tyr-L[c]		SLC7A5
thyox-L[e]	val-L[c]		SLC7A5
triodthy[c]	citr-L[c]	523, 112	SLC7A5
triodthy[c]	gchola[c]		SLCO1B1, SLCO1B3, SLCO1A2
triodthy[c]	his-L[c]	524, 251	SLC7A5
triodthy[c]	ile-L[c]	525, 310	SLC7A5
triodthy[c]	leuktrC4[c]		SLCO1B3
triodthy[c]	leu-L[c]	526, 348	SLC7A5
triodthy[c]	met-L[c]	527, 397	SLC7A5
triodthy[c]	phe-L[c]	528, 438	SLC7A5
triodthy[c]	prostge2[e]		SLCO1B1, SLCO4A1, SLCO1A2
triodthy[c]	tchola[e]		SLCO1B1, SLCO1B3, SLCO4A1, SLCO1A2
triodthy[c]	thyox-L[c]	518, 529	1.11.1.8, SLC7A5, SLCO1B1, SLCO1B3, SLCO1A2, SLCO4A1, SLCO1C1
triodthy[c]	thyox-L[e]		SLC7A5, SLCO1B1, SLCO1B3, SLCO1A2, SLCO4A1, SLCO1C1
triodthy[c]	trp-L[c]	555, 530	SLC7A5
triodthy[c]	tyr-L[c]	582, 531	SLC7A5, 1.11.1.8
triodthy[c]	val-L[c]	610, 532	SLC7A5
trp-L[c]	asn-L[c]	76, 535	SLC6A19, SLC7A8, SLC6A14
trp-L[c]	citr-L[c]	537, 536, 115, 113, 114	SLC6A19, SLC7A9, SLC7A5, SLC7A8, SLC6A14
trp-L[c]	his-L[c]	252, 253, 541	SLC6A19, SLC7A9, SLC7A5, SLC6A14
trp-L[c]	hom-L[c]	542, 286	SLC6A19, SLC7A8, SLC6A14
trp-L[c]	ile-L[c]	543, 311, 544, 312	SLC6A19, SLC7A9, SLC7A5, SLC7A8, SLC6A14
trp-L[c]	leu-L[c]	545, 546, 349, 350	SLC6A19, SLC7A9, SLC7A5, SLC7A8, SLC6A14
trp-L[c]	lys-L[c]	363	SLC7A9, SLC6A14
trp-L[c]	met-L[c]	548, 399, 398, 547	SLC6A19, SLC7A9, SLC7A5, SLC7A8, SLC6A14
trp-L[c]	orn[c]	412	SLC7A9, SLC6A14
trp-L[c]	phe-L[c]	549, 550, 440, 439	SLC7A8, SLC7A9, SLC7A5, SLC6A19, SLC16A10, 4.1.1.28, SLC6A14
trp-L[c]	ser-L[c]	551, 481	SLC6A19, SLC7A8, SLC6A14
trp-L[c]	thr-L[c]	508, 553	SLC6A19, SLC7A8, SLC6A14
trp-L[c]	thyox-L[c]	519, 554	SLC7A5
trp-L[c]	thyox-L[e]		SLC7A5
trp-L[c]	triodthy[c]	555, 530	SLC7A5
trp-L[c]	tyr-L[c]	557, 556, 584, 583	SLC7A8, SLC7A9, SLC7A5, SLC6A19, SLC16A10, SLC6A14
trp-L[c]	val-L[c]	612, 611, 559, 558	SLC6A19, SLC7A9, SLC7A5, SLC7A8, SLC6A14
tyr-L[c]	akg[c]		2.6.1.5
tyr-L[c]	asn-L[c]	77, 562	SLC6A19, SLC7A8, SLC6A14
tyr-L[c]	citr-L[c]	563, 116, 564, 118, 117	SLC6A19, SLC7A9, SLC7A5, SLC7A8, SLC6A14
tyr-L[c]	glu-L[c]	TYRTA	2.6.1.5
tyr-L[c]	his-L[c]	568, 254, 255	SLC6A19, SLC7A9, SLC7A5, SLC6A14
tyr-L[c]	hom-L[c]	569, 287	SLC6A19, SLC7A8, SLC6A14
tyr-L[c]	ile-L[c]	313, 571, 570, 314	SLC6A19, SLC7A9, SLC7A5, SLC7A8, SLC6A14
tyr-L[c]	leu-L[c]	573, 572, 352, 351	SLC6A19, SLC7A9, SLC7A5, SLC7A8, SLC6A14
tyr-L[c]	lys-L[c]	364	SLC7A9, SLC6A14
tyr-L[c]	met-L[c]	574, 575, 401, 400	SLC6A19, SLC7A9, SLC7A5, SLC7A8, SLC6A14
tyr-L[c]	orn[c]	413	SLC7A9, SLC6A14
tyr-L[c]	phe-L[c]	PHETHPTOX2, 442, 441, 577, 576	SLC7A8, SLC7A9, SLC7A5, SLC6A19, SLC16A10, 1.14.16.1, SLC6A14
tyr-L[c]	ser-L[c]	578, 482	SLC6A19, SLC7A8, SLC6A14
tyr-L[c]	thr-L[c]	580, 509	SLC6A19, SLC7A8, SLC6A14
tyr-L[c]	thyox-L[c]	520, 581	SLC7A5, 1.11.1.8
tyr-L[c]	thyox-L[e]		SLC7A5
tyr-L[c]	triodthy[c]	582, 531	SLC7A5, 1.11.1.8
tyr-L[c]	trp-L[c]	557, 556, 584, 583	SLC7A8, SLC7A9, SLC7A5, SLC6A19, SLC16A10, SLC6A14
tyr-L[c]	val-L[c]	586, 613, 585, 614	SLC6A19, SLC7A9, SLC7A5, SLC7A8, SLC6A14
val-L[c]	akg[c]		2.6.1.42
val-L[c]	asn-L[c]	590, 78	SLC6A19, SLC7A8, SLC6A14
val-L[c]	citr-L[c]	591, 120, 592, 119, 121	SLC6A19, SLC7A9, SLC7A5, SLC7A8, SLC6A14
val-L[c]	glu-L[c]	VALTA	2.6.1.42
val-L[c]	his-L[c]	256, 257, 596	SLC6A19, SLC7A9, SLC7A5, SLC6A14
val-L[c]	hom-L[c]	288, 597	SLC6A19, SLC7A8, SLC6A14
val-L[c]	ile-L[c]	599, 598, 316, 315	SLC7A8, SLC7A9, SLC7A5, SLC6A19, SLC6A15, 2.6.1.42, SLC43A2, SLC43A1, SLC6A14
val-L[c]	leu-L[c]	353, 354, 601, 600	SLC7A8, SLC7A9, SLC7A5, SLC6A19, SLC6A15, SLC43A2, SLC43A1, SLC6A14
val-L[c]	lys-L[c]	365	SLC7A9, SLC6A14
val-L[c]	met-L[c]	403, 402, 603, 602	SLC7A8, SLC7A9, SLC7A5, SLC6A19, SLC6A15, SLC43A2, SLC43A1, SLC6A14
val-L[c]	orn[c]	414	SLC7A9, SLC6A14
val-L[c]	phe-L[c]	605, 604, 443, 444	SLC7A8, SLC7A9, SLC7A5, SLC6A19, SLC43A2, SLC43A1, SLC6A14
val-L[c]	pro-L[c]		SLC6A15
val-L[c]	ser-L[c]	606, 483	SLC6A19, SLC7A8, SLC6A14
val-L[c]	thr-L[c]	510, 608	SLC6A19, SLC7A8, SLC6A14
val-L[c]	thyox-L[c]	609, 521	SLC7A5
val-L[c]	thyox-L[e]		SLC7A5
val-L[c]	triodthy[c]	610, 532	SLC7A5
val-L[c]	trp-L[c]	612, 611, 559, 558	SLC6A19, SLC7A9, SLC7A5, SLC7A8, SLC6A14
val-L[c]	tyr-L[c]	586, 613, 585, 614	SLC6A19, SLC7A9, SLC7A5, SLC7A8, SLC6A14
xan[c]	ncam[c]		2.4.2.1
xan[c]	r1p[c]		2.4.2.1

## Sheet: IGT_EMRN_AMS
Node1	Node2	Reaction ID	Common Enzyme/Transporter
arg-L[e]	asn-L[e]		SLC38A4, SLC6A14
arg-L[e]	citr-L[e]	45	SLC7A9, SLC6A14
arg-L[e]	his-L[e]		SLC38A4, SLC7A9, SLC7A6, SLC7A7, SLC7A2, SLC7A3, SLC7A1, SLC6A14
arg-L[e]	ile-L[e]	46	SLC7A9, SLC6A14
arg-L[e]	leu-L[e]	47	SLC7A6, SLC7A7, SLC7A9, SLC6A14
arg-L[e]	lys-L[e]	ARGLYSex	SLC38A4, SLC7A9, SLC7A6, SLC7A7, SLC7A2, SLC7A3, SLC7A1, SLC6A14
arg-L[e]	met-L[e]	48	SLC7A6, SLC38A4, SLC6A14, SLC7A9, SLC7A7
arg-L[e]	orn[e]		SLC7A9, SLC7A6, SLC7A7, SLC7A2, SLC7A3, SLC7A1, SLC6A14
arg-L[e]	phe-L[e]	49	SLC7A9, SLC6A14
arg-L[e]	ser-L[e]		SLC38A4, SLC6A14
arg-L[e]	trp-L[e]	54	SLC7A9, SLC6A14
arg-L[e]	tyr-L[e]	55	SLC7A9, SLC6A14
arg-L[e]	val-L[e]	56	SLC7A9, SLC6A14
asn-L[e]	arg-L[e]		SLC38A4, SLC6A14
asn-L[e]	citr-L[e]	59	SLC6A19, SLC7A8, SLC6A14
asn-L[e]	his-L[e]		SLC38A5, SLC38A4, SLC38A1, SLC38A2, SLC6A19, SLC6A14
asn-L[e]	ile-L[e]	65	SLC6A19, SLC7A8, SLC6A14
asn-L[e]	leu-L[e]	66	SLC6A19, SLC7A8, SLC6A14
asn-L[e]	lys-L[e]		SLC38A4, SLC6A14
asn-L[e]	met-L[e]	67	SLC38A4, SLC6A19, SLC6A14, SLC7A8, SLC38A2
asn-L[e]	orn[e]		SLC6A14
asn-L[e]	phe-L[e]	68	SLC6A19, SLC7A8, SLC6A14
asn-L[e]	ser-L[e]	69, ASNSERNaEx	SLC38A5, SLC38A4, SLC38A1, SLC7A8, SLC38A2, SLC6A19, SLC1A5, SLC6A14
asn-L[e]	trp-L[e]	76	SLC6A19, SLC7A8, SLC6A14
asn-L[e]	tyr-L[e]	77	SLC6A19, SLC7A8, SLC6A14
asn-L[e]	val-L[e]	78	SLC6A19, SLC7A8, SLC6A14
asp-L[e]	glu-L[c]		SLC1A6, SLC1A7, SLC1A1, SLC1A2, SLC1A3
citr-L[e]	arg-L[e]		SLC7A9, SLC6A14
citr-L[e]	asn-L[e]	89	SLC6A19, SLC7A8, SLC6A14
citr-L[e]	his-L[e]	93	SLC6A19, SLC7A9, SLC7A5, SLC6A14
citr-L[e]	ile-L[e]	95, 97, 96	SLC6A19, SLC7A9, SLC7A5, SLC7A8, SLC6A14
citr-L[e]	leu-L[e]	99, 98, 100	SLC6A19, SLC7A9, SLC7A5, SLC7A8, SLC6A14
citr-L[e]	lys-L[e]		SLC7A9, SLC6A14
citr-L[e]	met-L[e]	102, 103, 101	SLC6A19, SLC7A9, SLC7A5, SLC7A8, SLC6A14
citr-L[e]	orn[e]		SLC7A9, SLC6A14
citr-L[e]	phe-L[e]	106, 104, 105	SLC6A19, SLC7A9, SLC7A5, SLC7A8, SLC6A14
citr-L[e]	ser-L[e]	107	SLC6A19, SLC7A8, SLC6A14
citr-L[e]	trp-L[e]	115, 114, 113	SLC6A19, SLC7A9, SLC7A5, SLC7A8, SLC6A14
citr-L[e]	tyr-L[e]	117, 116, 118	SLC6A19, SLC7A9, SLC7A5, SLC7A8, SLC6A14
citr-L[e]	val-L[e]	120, 121, 119	SLC6A19, SLC7A9, SLC7A5, SLC7A8, SLC6A14
glc-D[e]	urea[c]		SLC5A1
glu-L[c]	asp-L[e]		SLC1A6, SLC1A7, SLC1A1, SLC1A2, SLC1A3
his-L[e]	arg-L[e]		SLC38A4, SLC7A9, SLC7A6, SLC7A7, SLC7A2, SLC7A3, SLC7A1, SLC6A14
his-L[e]	asn-L[e]		SLC38A5, SLC38A4, SLC38A1, SLC38A2, SLC6A19, SLC6A14
his-L[e]	citr-L[e]	232, 233	SLC6A19, SLC7A9, SLC7A5, SLC6A14
his-L[e]	ile-L[e]	234, 235	SLC6A19, SLC7A9, SLC7A5, SLC6A14
his-L[e]	leu-L[e]	236, 237	SLC7A9, SLC7A6, SLC7A7, SLC7A5, SLC6A19, SLC6A14
his-L[e]	lys-L[e]		SLC38A4, SLC7A9, SLC7A6, SLC7A7, SLC7A2, SLC7A3, SLC7A1, SLC6A14
his-L[e]	met-L[e]	238, 239	SLC38A4, SLC7A5, SLC7A9, SLC7A6, SLC7A7, SLC38A2, SLC6A19, SLC6A14
his-L[e]	orn[e]		SLC7A9, SLC7A6, SLC7A7, SLC7A2, SLC7A3, SLC7A1, SLC6A14
his-L[e]	phe-L[e]	241, 240	SLC6A19, SLC7A9, SLC7A5, SLC6A14
his-L[e]	ser-L[e]		SLC38A5, SLC38A4, SLC38A1, SLC38A2, SLC6A19, SLC6A14
his-L[e]	trp-L[e]	252, 253	SLC6A19, SLC7A9, SLC7A5, SLC6A14
his-L[e]	tyr-L[e]	254, 255	SLC6A19, SLC7A9, SLC7A5, SLC6A14
his-L[e]	val-L[e]	256, 257	SLC6A19, SLC7A9, SLC7A5, SLC6A14
ile-L[e]	arg-L[e]		SLC7A9, SLC6A14
ile-L[e]	asn-L[e]	292	SLC6A19, SLC7A8, SLC6A14
ile-L[e]	citr-L[e]	294, 293	SLC6A19, SLC7A9, SLC7A5, SLC7A8, SLC6A14
ile-L[e]	his-L[e]	298	SLC6A19, SLC7A9, SLC7A5, SLC6A14
ile-L[e]	leu-L[e]	300, 301	SLC7A8, SLC7A9, SLC7A5, SLC6A19, SLC6A15, SLC43A2, SLC43A1, SLC6A14
ile-L[e]	lys-L[e]		SLC7A9, SLC6A14
ile-L[e]	met-L[e]	302, 303	SLC7A8, SLC7A9, SLC7A5, SLC6A19, SLC6A15, SLC43A2, SLC43A1, SLC6A14
ile-L[e]	orn[e]		SLC7A9, SLC6A14
ile-L[e]	phe-L[e]	304, 305	SLC7A8, SLC7A9, SLC7A5, SLC6A19, SLC43A2, SLC43A1, SLC6A14
ile-L[e]	ser-L[e]	306	SLC6A19, SLC7A8, SLC6A14
ile-L[e]	trp-L[e]	312, 311	SLC6A19, SLC7A9, SLC7A5, SLC7A8, SLC6A14
ile-L[e]	tyr-L[e]	313, 314	SLC6A19, SLC7A9, SLC7A5, SLC7A8, SLC6A14
ile-L[e]	val-L[e]	316, 315	SLC7A8, SLC7A9, SLC7A5, SLC6A19, SLC6A15, SLC43A2, SLC43A1, SLC6A14
leu-L[e]	arg-L[e]	320, 321	SLC7A6, SLC7A7, SLC7A9, SLC6A14
leu-L[e]	asn-L[e]	322	SLC6A19, SLC7A8, SLC6A14
leu-L[e]	citr-L[e]	323, 324	SLC6A19, SLC7A9, SLC7A5, SLC7A8, SLC6A14
leu-L[e]	his-L[e]	328, 329, 330	SLC7A9, SLC7A6, SLC7A7, SLC7A5, SLC6A19, SLC6A14
leu-L[e]	ile-L[e]	333, 332	SLC7A8, SLC7A9, SLC7A5, SLC6A19, SLC6A15, SLC43A2, SLC43A1, SLC6A14
leu-L[e]	lys-L[e]	335, 334	SLC7A6, SLC7A7, SLC7A9, SLC6A14
leu-L[e]	met-L[e]	337, 336	SLC7A8, SLC7A9, SLC7A6, SLC7A7, SLC7A5, SLC6A19, SLC6A15, SLC43A2, SLC43A1, SLC6A14
leu-L[e]	orn[e]	339, 338	SLC7A6, SLC7A7, SLC7A9, SLC6A14
leu-L[e]	phe-L[e]	340, 341	SLC7A8, SLC7A9, SLC7A5, SLC6A19, SLC43A2, SLC43A1, SLC6A14
leu-L[e]	ser-L[e]	342	SLC6A19, SLC7A8, SLC6A14
leu-L[e]	trp-L[e]	349, 350	SLC6A19, SLC7A9, SLC7A5, SLC7A8, SLC6A14
leu-L[e]	tyr-L[e]	352, 351	SLC6A19, SLC7A9, SLC7A5, SLC7A8, SLC6A14
leu-L[e]	val-L[e]	354, 353	SLC7A8, SLC7A9, SLC7A5, SLC6A19, SLC6A15, SLC43A2, SLC43A1, SLC6A14
lys-L[e]	arg-L[e]		SLC38A4, SLC7A9, SLC7A6, SLC7A7, SLC7A2, SLC7A3, SLC7A1, SLC6A14
lys-L[e]	asn-L[e]		SLC38A4, SLC6A14
lys-L[e]	citr-L[e]	355	SLC7A9, SLC6A14
lys-L[e]	his-L[e]		SLC38A4, SLC7A9, SLC7A6, SLC7A7, SLC7A2, SLC7A3, SLC7A1, SLC6A14
lys-L[e]	ile-L[e]	356	SLC7A9, SLC6A14
lys-L[e]	leu-L[e]	357	SLC7A6, SLC7A7, SLC7A9, SLC6A14
lys-L[e]	met-L[e]	358	SLC38A4, SLC7A9, SLC7A6, SLC7A7, SLC22A5, SLC6A14
lys-L[e]	orn[e]		SLC7A9, SLC7A6, SLC7A7, SLC7A2, SLC7A3, SLC7A1, SLC6A14
lys-L[e]	phe-L[e]	359	SLC7A9, SLC6A14
lys-L[e]	ser-L[e]		SLC38A4, SLC6A14
lys-L[e]	trp-L[e]	363	SLC7A9, SLC6A14
lys-L[e]	tyr-L[e]	364	SLC7A9, SLC6A14
lys-L[e]	val-L[e]	365	SLC7A9, SLC6A14
met-L[e]	arg-L[e]	368, 369	SLC7A6, SLC38A4, SLC6A14, SLC7A9, SLC7A7
met-L[e]	asn-L[e]	370	SLC38A4, SLC6A19, SLC6A14, SLC7A8, SLC38A2
met-L[e]	citr-L[e]	371, 372	SLC6A19, SLC7A9, SLC7A5, SLC7A8, SLC6A14
met-L[e]	his-L[e]	378, 377, 376	SLC38A4, SLC7A5, SLC7A9, SLC7A6, SLC7A7, SLC38A2, SLC6A19, SLC6A14
met-L[e]	ile-L[e]	380, 381	SLC7A8, SLC7A9, SLC7A5, SLC6A19, SLC6A15, SLC43A2, SLC43A1, SLC6A14
met-L[e]	leu-L[e]	382, 383, METLEUex	SLC7A8, SLC7A9, SLC7A6, SLC7A7, SLC7A5, SLC6A19, SLC6A15, SLC43A2, SLC43A1, SLC6A14
met-L[e]	lys-L[e]	384, 385	SLC38A4, SLC7A9, SLC7A6, SLC7A7, SLC22A5, SLC6A14
met-L[e]	orn[e]	386, 387	SLC7A6, SLC7A7, SLC7A9, SLC6A14
met-L[e]	phe-L[e]	388, 389	SLC7A8, SLC7A9, SLC7A5, SLC6A19, SLC43A2, SLC43A1, SLC6A14
met-L[e]	ser-L[e]	390	SLC38A4, SLC6A19, SLC6A14, SLC7A8, SLC38A2
met-L[e]	trp-L[e]	399, 398	SLC6A19, SLC7A9, SLC7A5, SLC7A8, SLC6A14
met-L[e]	tyr-L[e]	401, 400	SLC6A19, SLC7A9, SLC7A5, SLC7A8, SLC6A14
met-L[e]	val-L[e]	403, 402	SLC7A8, SLC7A9, SLC7A5, SLC6A19, SLC6A15, SLC43A2, SLC43A1, SLC6A14
orn[e]	arg-L[e]		SLC7A9, SLC7A6, SLC7A7, SLC7A2, SLC7A3, SLC7A1, SLC6A14
orn[e]	asn-L[e]		SLC6A14
orn[e]	citr-L[e]	404	SLC7A9, SLC6A14
orn[e]	his-L[e]		SLC7A9, SLC7A6, SLC7A7, SLC7A2, SLC7A3, SLC7A1, SLC6A14
orn[e]	ile-L[e]	405	SLC7A9, SLC6A14
orn[e]	leu-L[e]	406	SLC7A6, SLC7A7, SLC7A9, SLC6A14
orn[e]	lys-L[e]		SLC7A9, SLC7A6, SLC7A7, SLC7A2, SLC7A3, SLC7A1, SLC6A14
orn[e]	met-L[e]	407	SLC7A6, SLC7A7, SLC7A9, SLC6A14
orn[e]	phe-L[e]	408	SLC7A9, SLC6A14
orn[e]	ser-L[e]		SLC6A14
orn[e]	trp-L[e]	412	SLC7A9, SLC6A14
orn[e]	tyr-L[e]	413	SLC7A9, SLC6A14
orn[e]	val-L[e]	414	SLC7A9, SLC6A14
phe-L[e]	arg-L[e]		SLC7A9, SLC6A14
phe-L[e]	asn-L[e]	417	SLC6A19, SLC7A8, SLC6A14
phe-L[e]	citr-L[e]	418, 419	SLC6A19, SLC7A9, SLC7A5, SLC7A8, SLC6A14
phe-L[e]	his-L[e]	423	SLC6A19, SLC7A9, SLC7A5, SLC6A14
phe-L[e]	ile-L[e]	425, 426	SLC7A8, SLC7A9, SLC7A5, SLC6A19, SLC43A2, SLC43A1, SLC6A14
phe-L[e]	leu-L[e]	428, 427	SLC7A8, SLC7A9, SLC7A5, SLC6A19, SLC43A2, SLC43A1, SLC6A14
phe-L[e]	lys-L[e]		SLC7A9, SLC6A14
phe-L[e]	met-L[e]	429, 430	SLC7A8, SLC7A9, SLC7A5, SLC6A19, SLC43A2, SLC43A1, SLC6A14
phe-L[e]	orn[e]		SLC7A9, SLC6A14
phe-L[e]	ser-L[e]	431	SLC6A19, SLC7A8, SLC6A14
phe-L[e]	trp-L[e]	440, 439	SLC7A8, SLC7A9, SLC7A5, SLC6A19, SLC16A10, SLC6A14
phe-L[e]	tyr-L[e]	442, 441	SLC7A8, SLC7A9, SLC7A5, SLC6A19, SLC16A10, SLC6A14
phe-L[e]	val-L[e]	443, 444	SLC7A8, SLC7A9, SLC7A5, SLC6A19, SLC43A2, SLC43A1, SLC6A14
ser-L[e]	arg-L[e]		SLC38A4, SLC6A14
ser-L[e]	asn-L[e]	458, SERASNNaEx	SLC38A5, SLC38A4, SLC38A1, SLC7A8, SLC38A2, SLC6A19, SLC1A5, SLC6A14
ser-L[e]	citr-L[e]	460	SLC6A19, SLC7A8, SLC6A14
ser-L[e]	his-L[e]		SLC38A5, SLC38A4, SLC38A1, SLC38A2, SLC6A19, SLC6A14
ser-L[e]	ile-L[e]	469	SLC6A19, SLC7A8, SLC6A14
ser-L[e]	leu-L[e]	470	SLC6A19, SLC7A8, SLC6A14
ser-L[e]	lys-L[e]	SERLYSNaex	SLC38A4, SLC6A14
ser-L[e]	met-L[e]	471	SLC38A4, SLC6A19, SLC6A14, SLC7A8, SLC38A2
ser-L[e]	orn[e]		SLC6A14
ser-L[e]	phe-L[e]	472	SLC6A19, SLC7A8, SLC6A14
ser-L[e]	trp-L[e]	481	SLC6A19, SLC7A8, SLC6A14
ser-L[e]	tyr-L[e]	482	SLC6A19, SLC7A8, SLC6A14
ser-L[e]	val-L[e]	483	SLC6A19, SLC7A8, SLC6A14
trp-L[e]	arg-L[e]		SLC7A9, SLC6A14
trp-L[e]	asn-L[e]	535	SLC6A19, SLC7A8, SLC6A14
trp-L[e]	citr-L[e]	537, 536	SLC6A19, SLC7A9, SLC7A5, SLC7A8, SLC6A14
trp-L[e]	his-L[e]	541	SLC6A19, SLC7A9, SLC7A5, SLC6A14
trp-L[e]	ile-L[e]	543, 544	SLC6A19, SLC7A9, SLC7A5, SLC7A8, SLC6A14
trp-L[e]	leu-L[e]	546, 545	SLC6A19, SLC7A9, SLC7A5, SLC7A8, SLC6A14
trp-L[e]	lys-L[e]		SLC7A9, SLC6A14
trp-L[e]	met-L[e]	548, 547	SLC6A19, SLC7A9, SLC7A5, SLC7A8, SLC6A14
trp-L[e]	orn[e]		SLC7A9, SLC6A14
trp-L[e]	phe-L[e]	549, 550	SLC7A8, SLC7A9, SLC7A5, SLC6A19, SLC16A10, SLC6A14
trp-L[e]	ser-L[e]	551	SLC6A19, SLC7A8, SLC6A14
trp-L[e]	tyr-L[e]	557, 556	SLC7A8, SLC7A9, SLC7A5, SLC6A19, SLC16A10, SLC6A14
trp-L[e]	val-L[e]	559, 558	SLC6A19, SLC7A9, SLC7A5, SLC7A8, SLC6A14
tyr-L[e]	arg-L[e]		SLC7A9, SLC6A14
tyr-L[e]	asn-L[e]	562	SLC6A19, SLC7A8, SLC6A14
tyr-L[e]	citr-L[e]	563, 564	SLC6A19, SLC7A9, SLC7A5, SLC7A8, SLC6A14
tyr-L[e]	his-L[e]	568	SLC6A19, SLC7A9, SLC7A5, SLC6A14
tyr-L[e]	ile-L[e]	571, 570	SLC6A19, SLC7A9, SLC7A5, SLC7A8, SLC6A14
tyr-L[e]	leu-L[e]	573, 572	SLC6A19, SLC7A9, SLC7A5, SLC7A8, SLC6A14
tyr-L[e]	lys-L[e]		SLC7A9, SLC6A14
tyr-L[e]	met-L[e]	575, 574	SLC6A19, SLC7A9, SLC7A5, SLC7A8, SLC6A14
tyr-L[e]	orn[e]		SLC7A9, SLC6A14
tyr-L[e]	phe-L[e]	577, 576	SLC7A8, SLC7A9, SLC7A5, SLC6A19, SLC16A10, SLC6A14
tyr-L[e]	ser-L[e]	578	SLC6A19, SLC7A8, SLC6A14
tyr-L[e]	trp-L[e]	584, 583	SLC7A8, SLC7A9, SLC7A5, SLC6A19, SLC16A10, SLC6A14
tyr-L[e]	val-L[e]	586, 585	SLC6A19, SLC7A9, SLC7A5, SLC7A8, SLC6A14
urea[c]	glc-D[e]		SLC5A1
val-L[e]	arg-L[e]		SLC7A9, SLC6A14
val-L[e]	asn-L[e]	590	SLC6A19, SLC7A8, SLC6A14
val-L[e]	citr-L[e]	591, 592	SLC6A19, SLC7A9, SLC7A5, SLC7A8, SLC6A14
val-L[e]	his-L[e]	596	SLC6A19, SLC7A9, SLC7A5, SLC6A14
val-L[e]	ile-L[e]	599, 598	SLC7A8, SLC7A9, SLC7A5, SLC6A19, SLC6A15, SLC43A2, SLC43A1, SLC6A14
val-L[e]	leu-L[e]	601, 600	SLC7A8, SLC7A9, SLC7A5, SLC6A19, SLC6A15, SLC43A2, SLC43A1, SLC6A14
val-L[e]	lys-L[e]		SLC7A9, SLC6A14
val-L[e]	met-L[e]	603, 602	SLC7A8, SLC7A9, SLC7A5, SLC6A19, SLC6A15, SLC43A2, SLC43A1, SLC6A14
val-L[e]	orn[e]		SLC7A9, SLC6A14
val-L[e]	phe-L[e]	605, 604	SLC7A8, SLC7A9, SLC7A5, SLC6A19, SLC43A2, SLC43A1, SLC6A14
val-L[e]	ser-L[e]	606	SLC6A19, SLC7A8, SLC6A14
val-L[e]	trp-L[e]	612, 611	SLC6A19, SLC7A9, SLC7A5, SLC7A8, SLC6A14
val-L[e]	tyr-L[e]	613, 614	SLC6A19, SLC7A9, SLC7A5, SLC7A8, SLC6A14

## Sheet: IGT_CMRN_AMS
Node1	Node2	Reaction ID	Common Enzyme/Transporter
arg-L[c]	asn-L[c]		SLC38A4, SLC6A14
arg-L[c]	citr-L[c]		SLC7A9, 1.14.13.39, SLC6A14
arg-L[c]	his-L[c]		SLC38A4, SLC7A9, SLC7A6, SLC7A7, SLC7A2, SLC7A3, SLC7A1, SLC6A14
arg-L[c]	ile-L[c]		SLC7A9, SLC6A14
arg-L[c]	leu-L[c]	320, 321	SLC7A6, SLC7A7, SLC7A9, SLC6A14
arg-L[c]	lys-L[c]		SLC38A4, SLC7A9, SLC7A6, SLC7A7, SLC7A2, SLC7A3, SLC7A1, SLC6A14
arg-L[c]	met-L[c]	368, 369	SLC7A6, SLC38A4, SLC6A14, SLC7A9, SLC7A7
arg-L[c]	orn[c]	GLYAMDTRc, ARGN	SLC7A9, SLC7A6, SLC7A7, 2.1.4.1, SLC7A2, SLC7A3, SLC7A1, 3.5.3.1, SLC6A14
arg-L[c]	phe-L[c]		SLC7A9, SLC6A14
arg-L[c]	ser-L[c]		SLC38A4, SLC6A14
arg-L[c]	trp-L[c]		SLC7A9, SLC6A14
arg-L[c]	tyr-L[c]		SLC7A9, SLC6A14
arg-L[c]	urea[c]	ARGN	3.5.3.1
arg-L[c]	val-L[c]		SLC7A9, SLC6A14
asn-L[c]	arg-L[c]		SLC38A4, SLC6A14
asn-L[c]	asp-L[c]		6.3.5.4
asn-L[c]	citr-L[c]	89	SLC6A19, SLC7A8, SLC6A14
asn-L[c]	glu-L[c]		6.3.5.4
asn-L[c]	his-L[c]		SLC38A5, SLC38A4, SLC38A1, SLC38A2, SLC6A19, SLC6A14
asn-L[c]	ile-L[c]	292	SLC6A19, SLC7A8, SLC6A14
asn-L[c]	leu-L[c]	322	SLC6A19, SLC7A8, SLC6A14
asn-L[c]	lys-L[c]		SLC38A4, SLC6A14
asn-L[c]	met-L[c]	370	SLC38A4, SLC6A19, SLC6A14, SLC7A8, SLC38A2
asn-L[c]	orn[c]		SLC6A14
asn-L[c]	phe-L[c]	417	SLC6A19, SLC7A8, SLC6A14
asn-L[c]	ser-L[c]	458, SERASNNaEx	SLC38A5, SLC38A4, SLC38A1, SLC7A8, SLC38A2, SLC6A19, SLC1A5, SLC6A14
asn-L[c]	trp-L[c]	535	SLC6A19, SLC7A8, SLC6A14
asn-L[c]	tyr-L[c]	562	SLC6A19, SLC7A8, SLC6A14
asn-L[c]	val-L[c]	590	SLC6A19, SLC7A8, SLC6A14
asp-L[c]	asn-L[c]	ASNS1	6.3.5.4
asp-L[c]	citr-L[c]		6.3.4.5
asp-L[c]	glu-L[c]	ASPTA, ASPGLUm, ASNS1	6.3.5.4, 2.6.1.1, SLC1A6, SLC1A7, SLC1A1, SLC1A2, SLC1A3
citr-L[c]	arg-L[c]	45	SLC7A9, 1.14.13.39, SLC6A14
citr-L[c]	asn-L[c]	59	SLC6A19, SLC7A8, SLC6A14
citr-L[c]	asp-L[c]		6.3.4.5
citr-L[c]	his-L[c]	232, 233	SLC6A19, SLC7A9, SLC7A5, SLC6A14
citr-L[c]	ile-L[c]	294, 293	SLC6A19, SLC7A9, SLC7A5, SLC7A8, SLC6A14
citr-L[c]	leu-L[c]	323, 324	SLC6A19, SLC7A9, SLC7A5, SLC7A8, SLC6A14
citr-L[c]	lys-L[c]	355	SLC7A9, SLC6A14
citr-L[c]	met-L[c]	371, 372	SLC6A19, SLC7A9, SLC7A5, SLC7A8, SLC6A14
citr-L[c]	orn[c]	ORNt4m, 404	SLC7A9, SLC6A14
citr-L[c]	phe-L[c]	418, 419	SLC6A19, SLC7A9, SLC7A5, SLC7A8, SLC6A14
citr-L[c]	ser-L[c]	460	SLC6A19, SLC7A8, SLC6A14
citr-L[c]	trp-L[c]	537, 536	SLC6A19, SLC7A9, SLC7A5, SLC7A8, SLC6A14
citr-L[c]	tyr-L[c]	563, 564	SLC6A19, SLC7A9, SLC7A5, SLC7A8, SLC6A14
citr-L[c]	val-L[c]	591, 592	SLC6A19, SLC7A9, SLC7A5, SLC7A8, SLC6A14
glc-D[c]	sbt-D[c]	SBTR	1.1.1.21
glc-D[c]	urea[c]		SLC5A1
glu-L[c]	asn-L[c]		6.3.5.4
glu-L[c]	asp-L[c]	ASPTA, ASPGLUm	6.3.5.4, 2.6.1.1, SLC1A6, SLC1A7, SLC1A1, SLC1A2, SLC1A3
glu-L[c]	ile-L[c]	ILETA	2.6.1.42
glu-L[c]	leu-L[c]	LEUTA	2.6.1.6
glu-L[c]	met-L[c]	UNK3
glu-L[c]	phe-L[c]	PHETA1	2.6.1.58
glu-L[c]	tyr-L[c]	TYRTA	2.6.1.5
glu-L[c]	val-L[c]	VALTA	2.6.1.42
his-L[c]	arg-L[c]		SLC38A4, SLC7A9, SLC7A6, SLC7A7, SLC7A2, SLC7A3, SLC7A1, SLC6A14
his-L[c]	asn-L[c]		SLC38A5, SLC38A4, SLC38A1, SLC38A2, SLC6A19, SLC6A14
his-L[c]	citr-L[c]	93	SLC6A19, SLC7A9, SLC7A5, SLC6A14
his-L[c]	ile-L[c]	298	SLC6A19, SLC7A9, SLC7A5, SLC6A14
his-L[c]	leu-L[c]	328, 329, 330	SLC7A9, SLC7A6, SLC7A7, SLC7A5, SLC6A19, SLC6A14
his-L[c]	lys-L[c]		SLC38A4, SLC7A9, SLC7A6, SLC7A7, SLC7A2, SLC7A3, SLC7A1, SLC6A14
his-L[c]	met-L[c]	378, 377, 376	SLC38A4, SLC7A5, SLC7A9, SLC7A6, SLC7A7, SLC38A2, SLC6A19, SLC6A14
his-L[c]	orn[c]		SLC7A9, SLC7A6, SLC7A7, SLC7A2, SLC7A3, SLC7A1, SLC6A14
his-L[c]	phe-L[c]	423	SLC6A19, SLC7A9, SLC7A5, SLC6A14
his-L[c]	ser-L[c]		SLC38A5, SLC38A4, SLC38A1, SLC38A2, SLC6A19, SLC6A14
his-L[c]	trp-L[c]	541	SLC6A19, SLC7A9, SLC7A5, SLC6A14
his-L[c]	tyr-L[c]	568	SLC6A19, SLC7A9, SLC7A5, SLC6A14
his-L[c]	val-L[c]	596	SLC6A19, SLC7A9, SLC7A5, SLC6A14
ile-L[c]	arg-L[c]	46	SLC7A9, SLC6A14
ile-L[c]	asn-L[c]	65	SLC6A19, SLC7A8, SLC6A14
ile-L[c]	citr-L[c]	95, 97, 96	SLC6A19, SLC7A9, SLC7A5, SLC7A8, SLC6A14
ile-L[c]	glu-L[c]	ILETA	2.6.1.42
ile-L[c]	his-L[c]	234, 235	SLC6A19, SLC7A9, SLC7A5, SLC6A14
ile-L[c]	leu-L[c]	333, 332	SLC7A8, SLC7A9, SLC7A5, SLC6A19, SLC6A15, SLC43A2, SLC43A1, SLC6A14
ile-L[c]	lys-L[c]	356	SLC7A9, SLC6A14
ile-L[c]	met-L[c]	380, 381	SLC7A8, SLC7A9, SLC7A5, SLC6A19, SLC6A15, SLC43A2, SLC43A1, SLC6A14
ile-L[c]	orn[c]	405	SLC7A9, SLC6A14
ile-L[c]	phe-L[c]	425, 426	SLC7A8, SLC7A9, SLC7A5, SLC6A19, SLC43A2, SLC43A1, SLC6A14
ile-L[c]	ser-L[c]	469	SLC6A19, SLC7A8, SLC6A14
ile-L[c]	trp-L[c]	543, 544	SLC6A19, SLC7A9, SLC7A5, SLC7A8, SLC6A14
ile-L[c]	tyr-L[c]	571, 570	SLC6A19, SLC7A9, SLC7A5, SLC7A8, SLC6A14
ile-L[c]	val-L[c]	599, 598	SLC7A8, SLC7A9, SLC7A5, SLC6A19, SLC6A15, 2.6.1.42, SLC43A2, SLC43A1, SLC6A14
leu-L[c]	arg-L[c]	47	SLC7A6, SLC7A7, SLC7A9, SLC6A14
leu-L[c]	asn-L[c]	66	SLC6A19, SLC7A8, SLC6A14
leu-L[c]	citr-L[c]	99, 98, 100	SLC6A19, SLC7A9, SLC7A5, SLC7A8, SLC6A14
leu-L[c]	glu-L[c]	LEUTA	2.6.1.6
leu-L[c]	his-L[c]	236, 237	SLC7A9, SLC7A6, SLC7A7, SLC7A5, SLC6A19, SLC6A14
leu-L[c]	ile-L[c]	300, 301	SLC7A8, SLC7A9, SLC7A5, SLC6A19, SLC6A15, SLC43A2, SLC43A1, SLC6A14
leu-L[c]	lys-L[c]	357	SLC7A6, SLC7A7, SLC7A9, SLC6A14
leu-L[c]	met-L[c]	382, 383, METLEUex	SLC7A8, SLC7A9, SLC7A6, SLC7A7, SLC7A5, SLC6A19, SLC6A15, SLC43A2, SLC43A1, SLC6A14
leu-L[c]	orn[c]	406	SLC7A6, SLC7A7, SLC7A9, SLC6A14
leu-L[c]	phe-L[c]	428, 427	SLC7A8, SLC7A9, SLC7A5, SLC6A19, SLC43A2, SLC43A1, SLC6A14
leu-L[c]	ser-L[c]	470	SLC6A19, SLC7A8, SLC6A14
leu-L[c]	trp-L[c]	546, 545	SLC6A19, SLC7A9, SLC7A5, SLC7A8, SLC6A14
leu-L[c]	tyr-L[c]	573, 572	SLC6A19, SLC7A9, SLC7A5, SLC7A8, SLC6A14
leu-L[c]	val-L[c]	601, 600	SLC7A8, SLC7A9, SLC7A5, SLC6A19, SLC6A15, SLC43A2, SLC43A1, SLC6A14
lys-L[c]	arg-L[c]	ARGLYSex	SLC38A4, SLC7A9, SLC7A6, SLC7A7, SLC7A2, SLC7A3, SLC7A1, SLC6A14
lys-L[c]	asn-L[c]		SLC38A4, SLC6A14
lys-L[c]	citr-L[c]		SLC7A9, SLC6A14
lys-L[c]	his-L[c]		SLC38A4, SLC7A9, SLC7A6, SLC7A7, SLC7A2, SLC7A3, SLC7A1, SLC6A14
lys-L[c]	ile-L[c]		SLC7A9, SLC6A14
lys-L[c]	leu-L[c]	335, 334	SLC7A6, SLC7A7, SLC7A9, SLC6A14
lys-L[c]	met-L[c]	384, 385	SLC38A4, SLC7A9, SLC7A6, SLC7A7, SLC22A5, SLC6A14
lys-L[c]	orn[c]		SLC7A9, SLC7A6, SLC7A7, SLC7A2, SLC7A3, SLC7A1, SLC6A14
lys-L[c]	phe-L[c]		SLC7A9, SLC6A14
lys-L[c]	ser-L[c]	SERLYSNaex	SLC38A4, SLC6A14
lys-L[c]	trp-L[c]		SLC7A9, SLC6A14
lys-L[c]	tyr-L[c]		SLC7A9, SLC6A14
lys-L[c]	val-L[c]		SLC7A9, SLC6A14
met-L[c]	arg-L[c]	48	SLC7A6, SLC38A4, SLC6A14, SLC7A9, SLC7A7
met-L[c]	asn-L[c]	67	SLC38A4, SLC6A19, SLC6A14, SLC7A8, SLC38A2
met-L[c]	citr-L[c]	102, 103, 101	SLC6A19, SLC7A9, SLC7A5, SLC7A8, SLC6A14
met-L[c]	glu-L[c]
met-L[c]	his-L[c]	238, 239	SLC38A4, SLC7A5, SLC7A9, SLC7A6, SLC7A7, SLC38A2, SLC6A19, SLC6A14
met-L[c]	ile-L[c]	302, 303	SLC7A8, SLC7A9, SLC7A5, SLC6A19, SLC6A15, SLC43A2, SLC43A1, SLC6A14
met-L[c]	leu-L[c]	337, 336	SLC7A8, SLC7A9, SLC7A6, SLC7A7, SLC7A5, SLC6A19, SLC6A15, SLC43A2, SLC43A1, SLC6A14
met-L[c]	lys-L[c]	358	SLC38A4, SLC7A9, SLC7A6, SLC7A7, SLC22A5, SLC6A14
met-L[c]	orn[c]	407	SLC7A6, SLC7A7, SLC7A9, SLC6A14
met-L[c]	phe-L[c]	429, 430	SLC7A8, SLC7A9, SLC7A5, SLC6A19, SLC43A2, SLC43A1, SLC6A14
met-L[c]	ser-L[c]	471	SLC38A4, SLC6A19, SLC6A14, SLC7A8, SLC38A2
met-L[c]	trp-L[c]	548, 547	SLC6A19, SLC7A9, SLC7A5, SLC7A8, SLC6A14
met-L[c]	tyr-L[c]	575, 574	SLC6A19, SLC7A9, SLC7A5, SLC7A8, SLC6A14
met-L[c]	val-L[c]	603, 602	SLC7A8, SLC7A9, SLC7A5, SLC6A19, SLC6A15, SLC43A2, SLC43A1, SLC6A14
orn[c]	arg-L[c]	GLYAMDTRc	SLC7A9, SLC7A6, SLC7A7, 2.1.4.1, SLC7A2, SLC7A3, SLC7A1, 3.5.3.1, SLC6A14
orn[c]	asn-L[c]		SLC6A14
orn[c]	citr-L[c]	ORNt4m	SLC7A9, SLC6A14
orn[c]	his-L[c]		SLC7A9, SLC7A6, SLC7A7, SLC7A2, SLC7A3, SLC7A1, SLC6A14
orn[c]	ile-L[c]		SLC7A9, SLC6A14
orn[c]	leu-L[c]	339, 338	SLC7A6, SLC7A7, SLC7A9, SLC6A14
orn[c]	lys-L[c]		SLC7A9, SLC7A6, SLC7A7, SLC7A2, SLC7A3, SLC7A1, SLC6A14
orn[c]	met-L[c]	386, 387	SLC7A6, SLC7A7, SLC7A9, SLC6A14
orn[c]	phe-L[c]		SLC7A9, SLC6A14
orn[c]	ser-L[c]		SLC6A14
orn[c]	trp-L[c]		SLC7A9, SLC6A14
orn[c]	tyr-L[c]		SLC7A9, SLC6A14
orn[c]	urea[c]		3.5.3.1
orn[c]	val-L[c]		SLC7A9, SLC6A14
pchol_hs[c]	ser-L[c]		2.7.8.8
phe-L[c]	arg-L[c]	49	SLC7A9, SLC6A14
phe-L[c]	asn-L[c]	68	SLC6A19, SLC7A8, SLC6A14
phe-L[c]	citr-L[c]	106, 104, 105	SLC6A19, SLC7A9, SLC7A5, SLC7A8, SLC6A14
phe-L[c]	glu-L[c]	PHETA1	2.6.1.58
phe-L[c]	his-L[c]	241, 240	SLC6A19, SLC7A9, SLC7A5, SLC6A14
phe-L[c]	ile-L[c]	304, 305	SLC7A8, SLC7A9, SLC7A5, SLC6A19, SLC43A2, SLC43A1, SLC6A14
phe-L[c]	leu-L[c]	340, 341	SLC7A8, SLC7A9, SLC7A5, SLC6A19, SLC43A2, SLC43A1, SLC6A14
phe-L[c]	lys-L[c]	359	SLC7A9, SLC6A14
phe-L[c]	met-L[c]	388, 389	SLC7A8, SLC7A9, SLC7A5, SLC6A19, SLC43A2, SLC43A1, SLC6A14
phe-L[c]	orn[c]	408	SLC7A9, SLC6A14
phe-L[c]	ser-L[c]	472	SLC6A19, SLC7A8, SLC6A14
phe-L[c]	trp-L[c]	549, 550	SLC7A8, SLC7A9, SLC7A5, SLC6A19, SLC16A10, 4.1.1.28, SLC6A14
phe-L[c]	tyr-L[c]	PHETHPTOX2, 577, 576	SLC7A8, SLC7A9, SLC7A5, SLC6A19, SLC16A10, 1.14.16.1, SLC6A14
phe-L[c]	val-L[c]	605, 604	SLC7A8, SLC7A9, SLC7A5, SLC6A19, SLC43A2, SLC43A1, SLC6A14
sbt-D[c]	glc-D[c]		1.1.1.21
ser-L[c]	arg-L[c]		SLC38A4, SLC6A14
ser-L[c]	asn-L[c]	69, ASNSERNaEx	SLC38A5, SLC38A4, SLC38A1, SLC7A8, SLC38A2, SLC6A19, SLC1A5, SLC6A14
ser-L[c]	citr-L[c]	107	SLC6A19, SLC7A8, SLC6A14
ser-L[c]	his-L[c]		SLC38A5, SLC38A4, SLC38A1, SLC38A2, SLC6A19, SLC6A14
ser-L[c]	ile-L[c]	306	SLC6A19, SLC7A8, SLC6A14
ser-L[c]	leu-L[c]	342	SLC6A19, SLC7A8, SLC6A14
ser-L[c]	lys-L[c]		SLC38A4, SLC6A14
ser-L[c]	met-L[c]	390	SLC38A4, SLC6A19, SLC6A14, SLC7A8, SLC38A2
ser-L[c]	orn[c]		SLC6A14
ser-L[c]	pchol_hs[c]		2.7.8.8
ser-L[c]	phe-L[c]	431	SLC6A19, SLC7A8, SLC6A14
ser-L[c]	trp-L[c]	551	SLC6A19, SLC7A8, SLC6A14
ser-L[c]	tyr-L[c]	578	SLC6A19, SLC7A8, SLC6A14
ser-L[c]	val-L[c]	606	SLC6A19, SLC7A8, SLC6A14
trp-L[c]	arg-L[c]	54	SLC7A9, SLC6A14
trp-L[c]	asn-L[c]	76	SLC6A19, SLC7A8, SLC6A14
trp-L[c]	citr-L[c]	115, 114, 113	SLC6A19, SLC7A9, SLC7A5, SLC7A8, SLC6A14
trp-L[c]	his-L[c]	252, 253	SLC6A19, SLC7A9, SLC7A5, SLC6A14
trp-L[c]	ile-L[c]	312, 311	SLC6A19, SLC7A9, SLC7A5, SLC7A8, SLC6A14
trp-L[c]	leu-L[c]	349, 350	SLC6A19, SLC7A9, SLC7A5, SLC7A8, SLC6A14
trp-L[c]	lys-L[c]	363	SLC7A9, SLC6A14
trp-L[c]	met-L[c]	399, 398	SLC6A19, SLC7A9, SLC7A5, SLC7A8, SLC6A14
trp-L[c]	orn[c]	412	SLC7A9, SLC6A14
trp-L[c]	phe-L[c]	440, 439	SLC7A8, SLC7A9, SLC7A5, SLC6A19, SLC16A10, 4.1.1.28, SLC6A14
trp-L[c]	ser-L[c]	481	SLC6A19, SLC7A8, SLC6A14
trp-L[c]	tyr-L[c]	584, 583	SLC7A8, SLC7A9, SLC7A5, SLC6A19, SLC16A10, SLC6A14
trp-L[c]	val-L[c]	612, 611	SLC6A19, SLC7A9, SLC7A5, SLC7A8, SLC6A14
tyr-L[c]	arg-L[c]	55	SLC7A9, SLC6A14
tyr-L[c]	asn-L[c]	77	SLC6A19, SLC7A8, SLC6A14
tyr-L[c]	citr-L[c]	117, 116, 118	SLC6A19, SLC7A9, SLC7A5, SLC7A8, SLC6A14
tyr-L[c]	glu-L[c]	TYRTA	2.6.1.5
tyr-L[c]	his-L[c]	254, 255	SLC6A19, SLC7A9, SLC7A5, SLC6A14
tyr-L[c]	ile-L[c]	313, 314	SLC6A19, SLC7A9, SLC7A5, SLC7A8, SLC6A14
tyr-L[c]	leu-L[c]	352, 351	SLC6A19, SLC7A9, SLC7A5, SLC7A8, SLC6A14
tyr-L[c]	lys-L[c]	364	SLC7A9, SLC6A14
tyr-L[c]	met-L[c]	401, 400	SLC6A19, SLC7A9, SLC7A5, SLC7A8, SLC6A14
tyr-L[c]	orn[c]	413	SLC7A9, SLC6A14
tyr-L[c]	phe-L[c]	442, 441	SLC7A8, SLC7A9, SLC7A5, SLC6A19, SLC16A10, 1.14.16.1, SLC6A14
tyr-L[c]	ser-L[c]	482	SLC6A19, SLC7A8, SLC6A14
tyr-L[c]	trp-L[c]	557, 556	SLC7A8, SLC7A9, SLC7A5, SLC6A19, SLC16A10, SLC6A14
tyr-L[c]	val-L[c]	613, 614	SLC6A19, SLC7A9, SLC7A5, SLC7A8, SLC6A14
urea[c]	arg-L[c]		3.5.3.1
urea[c]	glc-D[c]		SLC5A1
urea[c]	orn[c]		3.5.3.1
val-L[c]	arg-L[c]	56	SLC7A9, SLC6A14
val-L[c]	asn-L[c]	78	SLC6A19, SLC7A8, SLC6A14
val-L[c]	citr-L[c]	120, 121, 119	SLC6A19, SLC7A9, SLC7A5, SLC7A8, SLC6A14
val-L[c]	glu-L[c]	VALTA	2.6.1.42
val-L[c]	his-L[c]	256, 257	SLC6A19, SLC7A9, SLC7A5, SLC6A14
val-L[c]	ile-L[c]	316, 315	SLC7A8, SLC7A9, SLC7A5, SLC6A19, SLC6A15, 2.6.1.42, SLC43A2, SLC43A1, SLC6A14
val-L[c]	leu-L[c]	354, 353	SLC7A8, SLC7A9, SLC7A5, SLC6A19, SLC6A15, SLC43A2, SLC43A1, SLC6A14
val-L[c]	lys-L[c]	365	SLC7A9, SLC6A14
val-L[c]	met-L[c]	403, 402	SLC7A8, SLC7A9, SLC7A5, SLC6A19, SLC6A15, SLC43A2, SLC43A1, SLC6A14
val-L[c]	orn[c]	414	SLC7A9, SLC6A14
val-L[c]	phe-L[c]	443, 444	SLC7A8, SLC7A9, SLC7A5, SLC6A19, SLC43A2, SLC43A1, SLC6A14
val-L[c]	ser-L[c]	483	SLC6A19, SLC7A8, SLC6A14
val-L[c]	trp-L[c]	559, 558	SLC6A19, SLC7A9, SLC7A5, SLC7A8, SLC6A14
val-L[c]	tyr-L[c]	586, 585	SLC6A19, SLC7A9, SLC7A5, SLC7A8, SLC6A14
